# Supplementary material for: Differential Expression of miRNAs Between Young-Onset and Late-Onset Indian Colorectal Carcinoma Patients
Source: Noncoding RNA. 2025 Feb 2;11(1):10. doi: 10.3390/ncrna11010010 (PMC11858122; doi:10.3390/ncrna11010010)
Supplement: Supplementary file 1 [file ncrna-11-00010-s001.zip]

Archive with 10 entries (10 files):
- Suppl Excel File 1 -Age-specific miRNA expression in TCGA-COAD Normal_Old.csv
- Suppl Excel File 2 -Age-specific miRNA expression in TCGA-COAD Normal_Young.csv
- Suppl Excel File 3 -Age-specific miRNA expression in TCGA-COAD Tumour_Old.csv
- Suppl Excel File 4 -Age-specific miRNA expression in TCGA-COAD Tumour_Young.csv
- Suppl Excel File 5 -Age-specific miRNA expression in TCGA-READ Normal_Old.csv
- Suppl Excel File 6 -Age-specific miRNA expression in TCGA-READ Normal_Young.csv
- Suppl Excel File 7 -Age-specific miRNA expression in TCGA-READ Tumour_Old.csv
- Suppl Excel File 8 -Age-specific miRNA expression in TCGA-READ Tumour_Young.csv
- Suppl Excel File 9 -TCGA DEGs in COAD and READ from GEPIA.xlsx
- Supplementary Data Revised.pdf
