# Supplementary material for: Differential Expression of miRNAs Between Young-Onset and Late-Onset Indian Colorectal Carcinoma Patients
Source: Noncoding RNA. 2025 Feb 2;11(1):10. doi: 10.3390/ncrna11010010 (PMC11858122; doi:10.3390/ncrna11010010)
Supplement: Supplementary file 1 [file ncrna-11-00010-s001.zip › Suppl Excel File 1 -Age-specific miRNA expression in TCGA-COAD Normal_Old.csv]

	miRNA_ID	mean_expression	log2_mean_expression
1	hsa-mir-1247	295.620334	8.212473691
2	hsa-mir-135b	58.82685158	5.902721237
3	hsa-mir-148a	52141.83348	15.67018136
4	hsa-mir-27a	1456.007407	10.5087925
5	hsa-mir-326	5.279147266	2.650568648
6	hsa-mir-378a	1609.884988	10.65363778
7	hsa-mir-378c	11.89256987	3.688467959
8	hsa-mir-378d-1	0.339947582	0.422176564
9	hsa-mir-378e	0.00403235	0.005805754
10	hsa-mir-96	19.35612349	4.347390944
