# Supplementary material for: Differential Expression of miRNAs Between Young-Onset and Late-Onset Indian Colorectal Carcinoma Patients
Source: Noncoding RNA. 2025 Feb 2;11(1):10. doi: 10.3390/ncrna11010010 (PMC11858122; doi:10.3390/ncrna11010010)
Supplement: Supplementary file 1 [file ncrna-11-00010-s001.zip › Suppl Excel File 2 -Age-specific miRNA expression in TCGA-COAD Normal_Young.csv]

	miRNA_ID	mean_expression	log2_mean_expression
1	hsa-mir-1247	323.9913157	8.344257357
2	hsa-mir-135b	66.97069	6.086840863
3	hsa-mir-148a	45297.66116	15.46718079
4	hsa-mir-27a	1494.761526	10.54666446
5	hsa-mir-326	4.782570257	2.531710889
6	hsa-mir-378a	1848.069399	10.85258366
7	hsa-mir-378c	11.96396694	3.696435342
8	hsa-mir-378d-1	0.283326257	0.35988799
9	hsa-mir-378e	0	0
10	hsa-mir-96	19.01382549	4.322925048
