# Supplementary material for: Differential Expression of miRNAs Between Young-Onset and Late-Onset Indian Colorectal Carcinoma Patients
Source: Noncoding RNA. 2025 Feb 2;11(1):10. doi: 10.3390/ncrna11010010 (PMC11858122; doi:10.3390/ncrna11010010)
Supplement: Supplementary file 1 [file ncrna-11-00010-s001.zip › Suppl Excel File 3 -Age-specific miRNA expression in TCGA-COAD Tumour_Old.csv]

	miRNA_ID	mean_expression	log2_mean_expression
1	hsa-mir-1247	451.7897728	8.822697562
2	hsa-mir-135b	150.9970879	7.247899874
3	hsa-mir-148a	92556.93171	16.49806901
4	hsa-mir-27a	2092.708375	11.03184479
5	hsa-mir-326	5.978302107	2.802876057
6	hsa-mir-378a	1592.907084	10.63835181
7	hsa-mir-378c	14.21853625	3.927757699
8	hsa-mir-378d-1	0.424804243	0.510763718
9	hsa-mir-378e	0.002388836	0.003442252
10	hsa-mir-96	21.04002365	4.462053867
