# Supplementary material for: Differential Expression of miRNAs Between Young-Onset and Late-Onset Indian Colorectal Carcinoma Patients
Source: Noncoding RNA. 2025 Feb 2;11(1):10. doi: 10.3390/ncrna11010010 (PMC11858122; doi:10.3390/ncrna11010010)
Supplement: Supplementary file 1 [file ncrna-11-00010-s001.zip › Suppl Excel File 4 -Age-specific miRNA expression in TCGA-COAD Tumour_Young.csv]

	miRNA_ID	mean_expression	log2_mean_expression
1	hsa-mir-1247	960.7619048	9.909535972
2	hsa-mir-135b	263	8.044394119
3	hsa-mir-148a	200662.619	17.61441955
4	hsa-mir-27a	5654.285714	12.4653842
5	hsa-mir-326	14.14285714	3.920565533
6	hsa-mir-378a	4325.761905	12.07907202
7	hsa-mir-378c	40.23809524	5.365905792
8	hsa-mir-378d-1	1.047619048	1.033947332
9	hsa-mir-378e	0	0
10	hsa-mir-96	84.71428571	6.421463768
