# Supplementary material for: Differential Expression of miRNAs Between Young-Onset and Late-Onset Indian Colorectal Carcinoma Patients
Source: Noncoding RNA. 2025 Feb 2;11(1):10. doi: 10.3390/ncrna11010010 (PMC11858122; doi:10.3390/ncrna11010010)
Supplement: Supplementary file 1 [file ncrna-11-00010-s001.zip › Suppl Excel File 5 -Age-specific miRNA expression in TCGA-READ Normal_Old.csv]

miRNA_ID	mean_expression	log2_mean_expression
hsa-mir-1247	469.9651925	8.879476629
hsa-mir-135b	82.88733413	6.390381094
hsa-mir-148a	67248.92418	16.03724502
hsa-mir-27a	1345.975736	10.39550815
hsa-mir-326	3.806892826	2.265104638
hsa-mir-378a	1504.400549	10.55593169
hsa-mir-378c	12.30093563	3.733455828
hsa-mir-378d-1	0.272532522	0.347702527
hsa-mir-378e	0.037854891	0.053604746
hsa-mir-96	21.46266722	4.489457338
