# Supplementary material for: Differential Expression of miRNAs Between Young-Onset and Late-Onset Indian Colorectal Carcinoma Patients
Source: Noncoding RNA. 2025 Feb 2;11(1):10. doi: 10.3390/ncrna11010010 (PMC11858122; doi:10.3390/ncrna11010010)
Supplement: Supplementary file 1 [file ncrna-11-00010-s001.zip › Suppl Excel File 6 -Age-specific miRNA expression in TCGA-READ Normal_Young.csv]

miRNA_ID	mean_expression	log2_mean_expression
hsa-mir-1247	312.9971733	8.294607762
hsa-mir-135b	74.35047713	6.235544742
hsa-mir-148a	54891.29011	15.74431591
hsa-mir-27a	1745.031657	10.769864
hsa-mir-326	7.7895654	3.135791833
hsa-mir-378a	1807.53702	10.82060741
hsa-mir-378c	11.02867733	3.588406108
hsa-mir-378d-1	0.187757467	0.248240276
hsa-mir-378e	0	0
hsa-mir-96	19.55051493	4.361102639
