# Supplementary material for: Differential Expression of miRNAs Between Young-Onset and Late-Onset Indian Colorectal Carcinoma Patients
Source: Noncoding RNA. 2025 Feb 2;11(1):10. doi: 10.3390/ncrna11010010 (PMC11858122; doi:10.3390/ncrna11010010)
Supplement: Supplementary file 1 [file ncrna-11-00010-s001.zip › Suppl Excel File 7 -Age-specific miRNA expression in TCGA-READ Tumour_Old.csv]

miRNA_ID	mean_expression	log2_mean_expression
hsa-mir-1247	414.6967502	8.699387659
hsa-mir-135b	161.6080809	7.345255144
hsa-mir-148a	92502.39597	16.49721871
hsa-mir-27a	1794.825784	10.81043168
hsa-mir-326	3.838554693	2.27457617
hsa-mir-378a	1425.514941	10.47827914
hsa-mir-378c	13.93523032	3.900647581
hsa-mir-378d-1	0.526689373	0.610406555
hsa-mir-378e	0	0
hsa-mir-96	21.46237789	4.489438756
