# Supplementary material for: Differential Expression of miRNAs Between Young-Onset and Late-Onset Indian Colorectal Carcinoma Patients
Source: Noncoding RNA. 2025 Feb 2;11(1):10. doi: 10.3390/ncrna11010010 (PMC11858122; doi:10.3390/ncrna11010010)
Supplement: Supplementary file 1 [file ncrna-11-00010-s001.zip › Suppl Excel File 8 -Age-specific miRNA expression in TCGA-READ Tumour_Young.csv]

miRNA_ID	mean_expression	log2_mean_expression
hsa-mir-1247	634.748818	9.312313064
hsa-mir-135b	292.820467	8.198791085
hsa-mir-148a	68051.51818	16.05436093
hsa-mir-27a	1578.271627	10.62504361
hsa-mir-326	13.077899	3.815360136
hsa-mir-378a	2440.778222	11.25371646
hsa-mir-378c	13.04989667	3.812487615
hsa-mir-378d-1	0.8111025	0.856868198
hsa-mir-378e	0	0
hsa-mir-96	17.55076333	4.213406647
