# Supplementary material for: Differential Expression of miRNAs Between Young-Onset and Late-Onset Indian Colorectal Carcinoma Patients
Source: Noncoding RNA. 2025 Feb 2;11(1):10. doi: 10.3390/ncrna11010010 (PMC11858122; doi:10.3390/ncrna11010010)
Supplement: Supplementary file 1 [file ncrna-11-00010-s001.zip › Suppl Excel File 9 -TCGA DEGs in COAD and READ from GEPIA.xlsx]

## Sheet: COAD Up DOWN Genes
Gene Symbol	Gene ID	Median (Tumor)	Median (Normal)	Log2(Fold Change)	adjp
RP11-40C6.2	ENSG00000219928.2	1090.97	1.62	8.703	1.01e-151
CEACAM6	ENSG00000086548.8	488.359	4.06	6.596	4.87e-77
DPEP1	ENSG00000015413.9	111.113	0.48	6.243	1.75e-142
S100P	ENSG00000163993.6	516.275	6.31	6.145	5.08e-123
LCN2	ENSG00000148346.11	489.918	6.53	6.027	2.75e-65
CEACAM5	ENSG00000105388.14	1586.9	27.971	5.776	5.53e-49
CLDN2	ENSG00000165376.10	45.972	0.09	5.429	1.34e-124
ETV4	ENSG00000175832.12	67.798	0.75	5.297	7.54e-267
CDH3	ENSG00000062038.13	47.609	0.27	5.258	9.29e-301
MMP7	ENSG00000137673.8	37.139	0.09	5.129	2.81e-136
GPX2	ENSG00000176153.11	883.446	25.149	5.08	3.46e-59
PRAP1	ENSG00000165828.13	159.001	3.77	5.068	8.55e-36
RNF43	ENSG00000108375.12	86.12	1.71	5.007	3.07e-104
KRT18	ENSG00000111057.10	1404.85	44.55	4.948	8.08e-66
UBD	ENSG00000213886.3	77.439	1.6	4.915	5.8e-108
CST1	ENSG00000170373.8	28.249	0	4.87	1.69e-121
REG4	ENSG00000134193.14	59.979	1.11	4.853	5.8e-32
CCL20	ENSG00000115009.11	65.208	1.33	4.829	3.55e-81
ASCL2	ENSG00000183734.4	48.24	0.74	4.823	1.69e-134
TFF1	ENSG00000160182.2	89.56	2.3	4.778	5.22e-47
FERMT1	ENSG00000101311.15	65.949	1.48	4.755	9.87e-103
TNS4	ENSG00000131746.12	39.94	0.55	4.723	5.21e-153
PDZK1IP1	ENSG00000162366.7	146.118	4.59	4.718	1.6e-58
NOX1	ENSG00000007952.17	80.07	2.12	4.7	1.11e-49
OLFM4	ENSG00000102837.6	219.244	7.57	4.684	2.34e-20
CLDN4	ENSG00000189143.9	517.171	19.37	4.669	2.98e-42
CYP2S1	ENSG00000167600.13	85.419	2.45	4.647	1.53e-114
AP003391.1	ENSG00000281272.1	23.801	0	4.632	2.77e-34
UBE2C	ENSG00000175063.16	133.231	4.52	4.604	2.75e-120
MYBL2	ENSG00000101057.15	42.659	0.81	4.592	1.39e-142
MAL2	ENSG00000147676.13	121.734	4.24	4.55	1.5e-62
EPCAM	ENSG00000119888.10	1014.81	43.44	4.515	1.48e-41
CDH1	ENSG00000039068.18	167.787	6.53	4.486	2.58e-48
CLDN1	ENSG00000163347.5	31.939	0.47	4.486	7.54e-217
RRM2	ENSG00000171848.13	61.439	1.8	4.479	8.74e-114
VIL1	ENSG00000127831.10	172.051	6.88	4.457	1.3e-40
MMP1	ENSG00000196611.4	25.55	0.21	4.456	9.57e-90
GJB1	ENSG00000169562.9	58.72	1.77	4.43	1.06e-42
RNF128	ENSG00000133135.13	35.179	0.75	4.37	2.43e-72
AP1M2	ENSG00000129354.11	103.299	4.05	4.368	1.3e-51
B3GNT3	ENSG00000179913.10	69.801	2.43	4.368	7.36e-53
IGHG4	ENSG00000211892.3	67.93	2.43	4.329	7.89e-34
CCL24	ENSG00000106178.6	40.47	1.09	4.31	1.29e-78
SOX9	ENSG00000125398.5	72.378	2.72	4.302	1.52e-119
HKDC1	ENSG00000156510.12	29.339	0.54	4.3	4.61e-87
TPX2	ENSG00000088325.15	44.91	1.38	4.27	2.11e-141
LAD1	ENSG00000159166.13	158.012	7.47	4.231	6.89e-54
MISP	ENSG00000099812.8	146.554	6.94	4.216	6.35e-34
CTB-191K22.5	ENSG00000267815.1	56.771	2.18	4.183	6.46e-53
MTND4P12	ENSG00000247627.2	26.33	0.51	4.178	1.39e-28
LSR	ENSG00000105699.16	216.526	11.03	4.176	9.09e-54
MUC13	ENSG00000173702.7	255.043	13.42	4.15	2.55e-34
AGR2	ENSG00000106541.11	591.649	32.421	4.148	7.92e-40
SPINK4	ENSG00000122711.8	80.722	3.61	4.148	1.11e-17
ST14	ENSG00000149418.10	208.441	10.92	4.135	7.87e-40
CDC20	ENSG00000117399.13	55.989	2.34	4.093	2.03e-95
CLDN3	ENSG00000165215.6	292.46	16.36	4.079	4.33e-29
DSG2	ENSG00000046604.12	76.261	3.67	4.048	8.3e-47
SPINT2	ENSG00000167642.12	567.036	33.451	4.043	2.39e-46
SAPCD2	ENSG00000186193.8	27.35	0.72	4.043	1.55e-139
CXCL8	ENSG00000169429.10	25.679	0.62	4.042	4.61e-83
FAM83H	ENSG00000180921.6	38.239	1.39	4.037	2.91e-80
IGHG1	ENSG00000211896.6	706.77	43.661	3.986	7.58e-39
PRSS22	ENSG00000005001.9	20.189	0.34	3.983	6.96e-160
PPAP2C	ENSG00000141934.9	138.246	7.85	3.976	4.36e-65
SERPINB5	ENSG00000206075.13	18.43	0.24	3.97	8.76e-100
CDX2	ENSG00000165556.9	134.782	7.68	3.967	2.91e-30
HNF4A	ENSG00000101076.16	81.148	4.3	3.954	7.01e-42
CDCA7	ENSG00000144354.13	66.652	3.39	3.946	6.05e-98
RAB25	ENSG00000132698.13	205.229	12.39	3.945	3.88e-50
ELFN1-AS1	ENSG00000236081.1	15.94	0.11	3.932	2.45e-164
POF1B	ENSG00000124429.17	46.481	2.13	3.923	8.93e-59
CA9	ENSG00000107159.12	22.77	0.57	3.92	6.1e-87
SDC1	ENSG00000115884.10	116.621	6.91	3.894	1.06e-55
GDF15	ENSG00000130513.6	143.867	8.81	3.884	1.99e-115
KIAA0101	ENSG00000166803.10	50.801	2.51	3.883	5.17e-94
GPRC5A	ENSG00000013588.5	125.443	7.66	3.868	1.83e-62
MYH14	ENSG00000105357.15	133.277	8.2	3.867	1.71e-36
CD24	ENSG00000272398.5	706.77	47.57	3.865	2.57e-31
PCSK9	ENSG00000169174.10	17.629	0.29	3.852	5.95e-79
PKP3	ENSG00000184363.9	84.988	4.99	3.844	1.29e-48
GALNT3	ENSG00000115339.13	53.779	2.83	3.838	4.6e-62
LY6G6D	ENSG00000244355.7	31.26	1.26	3.835	1.37e-42
TDGF1	ENSG00000241186.7	20.82	0.53	3.834	6.04e-113
TRIM29	ENSG00000137699.16	41.9	2.02	3.828	1e-131
CEMIP	ENSG00000103888.15	24.04	0.77	3.822	4.15e-180
ANKRD22	ENSG00000152766.5	26.259	0.94	3.813	1.21e-79
HOXB9	ENSG00000170689.9	57.699	3.23	3.795	2.53e-36
CDX1	ENSG00000113722.16	178.044	12.1	3.773	6.13e-30
PLEK2	ENSG00000100558.8	61.32	3.57	3.769	9.27e-78
CXCL1	ENSG00000163739.4	58.141	3.34	3.768	8.97e-83
SULT2B1	ENSG00000088002.11	20.91	0.61	3.766	2.16e-172
GYLTL1B	ENSG00000165905.16	20.22	0.56	3.766	6.78e-149
SLC5A1	ENSG00000100170.9	25.3	0.94	3.761	1.02e-53
IGHG3	ENSG00000211897.7	77.192	4.77	3.76	2.04e-40
CCNB1	ENSG00000134057.14	77.139	4.78	3.757	1.48e-119
NEK2	ENSG00000117650.12	18.97	0.48	3.754	1.36e-141
CDH17	ENSG00000079112.9	182.606	12.64	3.751	4.98e-30
SFN	ENSG00000175793.11	142.576	9.72	3.743	3.69e-36
FABP6	ENSG00000170231.15	16.52	0.31	3.741	1.17e-100
SMIM22	ENSG00000267795.5	329.24	23.821	3.734	4.97e-35
KRTCAP3	ENSG00000157992.12	112.173	7.57	3.723	2.42e-49
IHH	ENSG00000163501.6	41.32	2.21	3.721	2.65e-30
RP11-357H14.17	ENSG00000272763.1	36.299	1.83	3.72	2.02e-38
TMPRSS4	ENSG00000137648.16	132.137	9.12	3.718	5.93e-40
KRT23	ENSG00000108244.16	13.96	0.14	3.714	1.65e-87
ASF1B	ENSG00000105011.8	26.62	1.11	3.71	9.56e-107
ATP10B	ENSG00000118322.12	34.059	1.68	3.709	8.77e-33
TMC5	ENSG00000103534.16	37.82	1.97	3.708	1.91e-49
CRB3	ENSG00000130545.15	45.771	2.59	3.704	6.9e-41
BIRC5	ENSG00000089685.14	30.92	1.46	3.698	7.49e-108
MMP12	ENSG00000262406.2	20.941	0.69	3.698	2.05e-63
TOP2A	ENSG00000131747.14	43.87	2.46	3.697	1.59e-118
GJB3	ENSG00000188910.7	18.42	0.5	3.695	3.06e-87
PYCR1	ENSG00000183010.16	104.589	7.29	3.671	5.42e-129
PRSS8	ENSG00000052344.15	175.289	12.88	3.667	1.65e-29
LAMB3	ENSG00000196878.12	57.919	3.65	3.663	3.32e-56
TESC	ENSG00000088992.17	48.849	2.94	3.661	8.51e-96
FAM83H-AS1	ENSG00000203499.10	16.16	0.36	3.657	8.59e-145
KRT19	ENSG00000171345.13	723.524	56.61	3.653	1.76e-29
PRR15L	ENSG00000167183.2	116.896	8.39	3.65	2.25e-37
DEGS2	ENSG00000168350.7	24.939	1.07	3.647	6.22e-42
SERINC2	ENSG00000168528.11	130.218	9.48	3.646	5.4e-28
IL22RA1	ENSG00000142677.3	20.81	0.75	3.64	1.63e-54
MKI67	ENSG00000148773.12	30.7	1.55	3.636	2.59e-103
TSPAN8	ENSG00000127324.8	724.779	57.44	3.635	3.12e-29
CDK1	ENSG00000170312.15	41.769	2.45	3.632	7.64e-124
MYEOV	ENSG00000172927.7	19.311	0.64	3.63	2.57e-92
PRR15	ENSG00000176532.3	77.048	5.33	3.624	3.91e-30
CHMP4C	ENSG00000164695.4	27.59	1.32	3.623	5.9e-76
C6orf223	ENSG00000181577.15	12.65	0.11	3.62	7.51e-159
ESRP1	ENSG00000104413.15	61.222	4.06	3.62	1.14e-41
MSLN	ENSG00000102854.14	22.5	0.92	3.613	1.35e-57
KRT8	ENSG00000170421.11	1998.77	163.936	3.6	1.3e-36
UBE2SP2	ENSG00000224126.2	12.19	0.09	3.597	1.56e-197
MUC3A	ENSG00000169894.17	110.99	8.3	3.59	9.84e-44
TMEM45B	ENSG00000151715.7	81.08	5.82	3.589	4.95e-25
FAM3D	ENSG00000198643.6	201.396	15.83	3.588	9.55e-21
C1orf116	ENSG00000182795.12	17.46	0.55	3.574	5.5e-72
CXCL3	ENSG00000163734.4	30.26	1.63	3.571	6.85e-97
TFF3	ENSG00000160180.15	1273.34	106.248	3.571	8.34e-24
MAD2L1	ENSG00000164109.13	37.47	2.24	3.57	1.11e-140
CBLC	ENSG00000142273.10	43.77	2.78	3.566	1.34e-40
KLF5	ENSG00000102554.13	146.798	11.53	3.56	2.81e-37
FOXA2	ENSG00000125798.14	18.64	0.67	3.556	5.25e-88
MMP9	ENSG00000100985.7	18.86	0.69	3.555	3.04e-72
GGH	ENSG00000137563.11	100.21	7.61	3.555	2.18e-71
VSNL1	ENSG00000163032.11	19.51	0.75	3.551	1.13e-137
PTTG1	ENSG00000164611.12	81.182	6.01	3.551	3.49e-115
CFTR	ENSG00000001626.14	41.131	2.61	3.545	1.94e-33
CCNB2	ENSG00000157456.7	32.68	1.9	3.538	3.59e-99
CKS2	ENSG00000123975.4	148.343	11.89	3.534	3.25e-120
EPHB2	ENSG00000133216.16	58.169	4.11	3.533	4.74e-95
TRIB3	ENSG00000101255.10	34.561	2.08	3.529	1.76e-178
AREG	ENSG00000109321.10	75.462	5.66	3.521	7.15e-75
METTL7B	ENSG00000170439.6	26.46	1.4	3.516	2.88e-39
IGHGP	ENSG00000253755.1	12.44	0.18	3.51	4.05e-46
PI3	ENSG00000124102.4	70.751	5.31	3.507	2.71e-21
GUCY2C	ENSG00000070019.4	26.259	1.4	3.506	5.47e-30
MAP7	ENSG00000135525.18	35.52	2.24	3.495	1.45e-81
HMGA1	ENSG00000137309.19	333.651	28.709	3.494	2.1e-123
EHF	ENSG00000135373.12	48.931	3.45	3.488	2.24e-38
MMP11	ENSG00000099953.9	53.85	3.89	3.488	4.4e-118
KLK10	ENSG00000129451.11	18.74	0.76	3.487	2.87e-80
F2RL1	ENSG00000164251.4	35.951	2.3	3.485	2.81e-25
PLS1	ENSG00000120756.12	60.879	4.54	3.482	7.16e-28
KRT80	ENSG00000167767.13	11.03	0.08	3.478	1.34e-199
MYO5B	ENSG00000167306.18	47.881	3.39	3.477	5.35e-41
AGMAT	ENSG00000116771.5	16.8	0.61	3.467	4.74e-74
NFE2L3	ENSG00000050344.8	61.29	4.64	3.465	2.27e-207
RP5-940J5.9	ENSG00000269968.1	9.98	0	3.457	1.65e-43
CDC6	ENSG00000094804.9	15.7	0.53	3.448	1.35e-142
ZWINT	ENSG00000122952.16	46.391	3.39	3.432	1.04e-97
PLEKHS1	ENSG00000148735.14	14.65	0.45	3.432	2.87e-98
CEP55	ENSG00000138180.15	17.97	0.76	3.43	3.65e-153
COL17A1	ENSG00000065618.16	27.5	1.66	3.421	3.16e-18
AOC1	ENSG00000002726.19	83.4	6.94	3.41	1.95e-18
CKS1BP3	ENSG00000268942.2	9.56	0	3.401	1.05e-139
CDT1	ENSG00000167513.8	23.23	1.3	3.397	4.08e-114
LYZ	ENSG00000090382.6	264.311	24.25	3.393	6.61e-43
CGREF1	ENSG00000138028.14	21.19	1.12	3.388	2.13e-161
LAMC2	ENSG00000058085.14	40.861	3.02	3.38	5.98e-107
AZGP1	ENSG00000160862.12	59.601	4.85	3.373	1.51e-106
KCNQ1	ENSG00000053918.15	53.928	4.31	3.371	8.44e-72
AURKA	ENSG00000087586.17	31.051	2.1	3.37	7.72e-126
TK1	ENSG00000167900.11	62.691	5.16	3.37	2.35e-94
CXADR	ENSG00000154639.18	21.491	1.18	3.367	3.46e-65
LGR5	ENSG00000139292.12	14.41	0.5	3.361	1.32e-91
TRIM31	ENSG00000204616.10	41.92	3.19	3.357	1.19e-25
EIF5AP4	ENSG00000234743.1	10.04	0.08	3.354	6.14e-151
FUT6	ENSG00000156413.13	26.08	1.65	3.353	2.86e-25
TM4SF5	ENSG00000142484.6	23.98	1.46	3.344	1.57e-44
DSP	ENSG00000096696.13	52.731	4.33	3.334	1.14e-44
FOXQ1	ENSG00000164379.5	10.65	0.16	3.328	4.76e-171
PKMYT1	ENSG00000127564.16	28.561	1.95	3.325	8.67e-116
S100A14	ENSG00000189334.8	192.164	18.29	3.324	2.95e-27
ZG16B	ENSG00000162078.11	49.449	4.04	3.323	2.96e-61
KIFC1	ENSG00000237649.7	23.98	1.5	3.321	1.25e-107
CENPF	ENSG00000117724.12	29.07	2.03	3.311	5.85e-93
ELF3	ENSG00000163435.15	508.392	50.481	3.307	3.25e-32
C1orf106	ENSG00000163362.10	45.079	3.68	3.3	1.24e-29
C19orf33	ENSG00000167644.11	188.457	18.301	3.295	1.55e-30
CDCA5	ENSG00000146670.9	23.14	1.46	3.295	2.27e-133
DDC	ENSG00000132437.17	40.271	3.21	3.293	8.91e-28
CDCA8	ENSG00000134690.10	22.899	1.44	3.292	1.46e-102
CDKN3	ENSG00000100526.19	34.871	2.68	3.285	1.09e-128
GALNT6	ENSG00000139629.15	25.96	1.77	3.283	1.75e-152
HOXB8	ENSG00000120068.6	24.19	1.59	3.282	6.51e-64
NCAPH	ENSG00000121152.9	17.24	0.88	3.278	1.55e-130
USH1C	ENSG00000006611.15	93.85	8.87	3.265	2.57e-36
C12orf75	ENSG00000235162.8	86.198	8.13	3.256	5.57e-85
GPR160	ENSG00000173890.16	58.989	5.29	3.254	2.32e-47
CLRN3	ENSG00000180745.4	51.299	4.51	3.247	2.21e-26
GRB7	ENSG00000141738.13	28.23	2.09	3.242	2.04e-67
KIAA1324	ENSG00000116299.16	25.621	1.84	3.229	5.27e-25
AURKB	ENSG00000178999.12	31.67	2.49	3.227	2.66e-85
GOLT1A	ENSG00000174567.7	16.79	0.9	3.227	2e-84
UHRF1	ENSG00000276043.4	13.58	0.56	3.224	2.97e-156
UGT8	ENSG00000174607.10	17.85	1.02	3.222	2.09e-54
CTD-2377D24.6	ENSG00000244649.4	31.89	2.54	3.216	4.63e-35
LMNB1	ENSG00000113368.11	48.25	4.35	3.203	1.07e-87
SLC38A5	ENSG00000017483.14	69.228	6.63	3.202	6.06e-52
BIK	ENSG00000100290.2	23.46	1.66	3.201	2.95e-60
FOXM1	ENSG00000111206.12	30.781	2.47	3.195	5.68e-110
TRABD2A	ENSG00000186854.10	60.719	5.74	3.195	3.75e-40
CXCL10	ENSG00000169245.5	12.91	0.52	3.194	4.18e-54
SLC27A2	ENSG00000140284.10	16.11	0.87	3.194	1.49e-33
ARSE	ENSG00000157399.14	37.041	3.16	3.193	7.17e-43
FOXA3	ENSG00000170608.2	23.569	1.69	3.191	1.57e-44
MELK	ENSG00000165304.7	16.35	0.91	3.183	7.09e-129
COL10A1	ENSG00000123500.9	8.35	0.03	3.182	4.63e-79
FAM84A	ENSG00000162981.13	68.902	6.71	3.181	4.97e-47
EFNA3	ENSG00000143590.13	24.18	1.78	3.179	5.87e-116
PRSS3	ENSG00000010438.16	142.853	14.9	3.178	1.08e-32
SMIM24	ENSG00000095932.6	35.409	3.03	3.175	6.07e-29
SPINK1	ENSG00000164266.10	274.392	29.49	3.175	1.52e-28
MYB	ENSG00000118513.18	32.59	2.74	3.167	1.69e-51
HN1	ENSG00000189159.15	279.847	30.689	3.148	2.96e-65
SKA3	ENSG00000165480.15	11.36	0.4	3.142	1.34e-174
PDX1	ENSG00000139515.5	7.99	0.02	3.14	7.6e-187
BUB1	ENSG00000169679.14	13.64	0.67	3.132	1.14e-136
SORD2P	ENSG00000259479.6	18.71	1.26	3.125	4.51e-157
PBK	ENSG00000168078.9	13.3	0.64	3.124	5.07e-96
GRIN2D	ENSG00000105464.3	8.73	0.12	3.119	6.8e-184
GMDS	ENSG00000112699.10	165.168	18.16	3.116	8.43e-56
SPINT1	ENSG00000166145.14	123.1	13.31	3.116	6.93e-30
AP000349.2	ENSG00000280178.1	9.6	0.23	3.107	3.31e-99
HMMR	ENSG00000072571.19	13.06	0.64	3.1	1.38e-125
KRT20	ENSG00000171431.3	155.912	17.31	3.099	9.5e-07
AC021218.2	ENSG00000204876.4	7.65	0.01	3.098	1.19e-127
MACC1	ENSG00000183742.12	9.18	0.19	3.097	7.73e-171
RP11-284F21.10	ENSG00000272405.1	12.09	0.53	3.097	1.52e-89
GPA33	ENSG00000143167.11	81.899	8.73	3.091	1.54e-13
TMEM139	ENSG00000178826.10	24.1	1.95	3.089	5.41e-38
PPP1R14D	ENSG00000166143.9	67.982	7.16	3.08	2.62e-17
KDF1	ENSG00000175707.8	15.86	1	3.076	1.2e-44
CENPA	ENSG00000115163.14	13.24	0.69	3.075	1.31e-142
ACSL5	ENSG00000197142.10	134.019	15.07	3.071	1.94e-40
PSAT1	ENSG00000135069.13	32.68	3.03	3.063	1.27e-115
OVOL1	ENSG00000172818.9	16.75	1.13	3.059	3.23e-40
IRF6	ENSG00000117595.10	28.181	2.51	3.055	9.87e-41
PHLDA2	ENSG00000181649.5	47.891	4.9	3.051	2.11e-81
C6orf132	ENSG00000188112.8	27.35	2.44	3.043	1.73e-48
PPP1R1B	ENSG00000131771.13	292.805	34.671	3.042	1.32e-39
GRHL2	ENSG00000083307.10	13.38	0.75	3.039	1.14e-75
GJB2	ENSG00000165474.5	24.03	2.06	3.032	3.2e-38
FUT3	ENSG00000171124.12	83.649	9.35	3.032	5.6e-23
HNRNPCP2	ENSG00000204253.4	16.999	1.2	3.032	3.67e-174
MEP1A	ENSG00000112818.9	26.7	2.39	3.031	1.77e-06
DLGAP5	ENSG00000126787.12	10.31	0.39	3.024	2.68e-123
GSTO2	ENSG00000065621.14	22.011	1.83	3.023	1.78e-54
TROAP	ENSG00000135451.12	24.939	2.19	3.023	4.34e-99
GINS2	ENSG00000131153.8	13.58	0.8	3.018	1.17e-119
PITX2	ENSG00000164093.15	8.93	0.23	3.013	2.42e-56
LMO7	ENSG00000136153.19	87.353	9.97	3.01	1.47e-50
HMGB3	ENSG00000029993.14	75.311	8.48	3.009	7.9e-90
NEBL	ENSG00000078114.18	15.73	1.1	2.994	1.26e-182
HNF1A	ENSG00000135100.17	15.07	1.03	2.985	3.66e-65
SPC25	ENSG00000152253.8	11.83	0.62	2.985	1.13e-134
EPHB3	ENSG00000182580.2	53.88	5.94	2.983	1.84e-89
KLK6	ENSG00000167755.13	7.26	0.05	2.976	2.03e-81
MARCKSL1	ENSG00000175130.6	251.253	31.34	2.963	1.07e-91
KIF20A	ENSG00000112984.11	11.39	0.59	2.962	1.36e-132
ANLN	ENSG00000011426.10	17.85	1.42	2.961	2.11e-164
PLK1	ENSG00000166851.14	35.409	3.69	2.957	3.88e-105
LY75	ENSG00000054219.10	19.41	1.63	2.956	1.55e-72
CDC45	ENSG00000093009.9	13.57	0.88	2.954	1.61e-110
CPNE7	ENSG00000178773.14	12.16	0.7	2.953	2.27e-106
CDCP1	ENSG00000163814.7	19.58	1.66	2.952	3.48e-44
RHPN2	ENSG00000131941.7	31.43	3.2	2.949	2.85e-51
LINC01559	ENSG00000180861.9	12.41	0.74	2.946	2.06e-20
FUT2	ENSG00000176920.11	32.651	3.38	2.942	3.12e-30
BCL2L15	ENSG00000188761.11	34.7	3.65	2.941	3.39e-23
BCL2L14	ENSG00000121380.12	18.05	1.5	2.93	3.23e-34
STAP2	ENSG00000178078.11	99.822	12.23	2.93	3.38e-23
CTSV	ENSG00000136943.10	9.19	0.34	2.927	1.12e-96
CTHRC1	ENSG00000164932.12	24.739	2.4	2.92	8.5e-82
TRIP13	ENSG00000071539.13	12.97	0.85	2.917	2.4e-192
SLC25A10	ENSG00000183048.11	56.281	6.6	2.914	2.49e-52
C9orf152	ENSG00000188959.9	26.711	2.68	2.913	3.65e-36
PRR11	ENSG00000068489.12	11.5	0.66	2.913	1.53e-155
VWA2	ENSG00000165816.12	7.57	0.14	2.91	2.61e-146
CYP2B6	ENSG00000197408.8	8.36	0.25	2.905	7.83e-40
SORD	ENSG00000140263.13	44.6	5.13	2.895	5.44e-149
ENC1	ENSG00000171617.13	36.719	4.09	2.89	2.88e-164
TNFRSF12A	ENSG00000006327.13	73.15	9.01	2.889	1.39e-80
SHH	ENSG00000164690.7	7.47	0.15	2.881	6.12e-119
ABHD17C	ENSG00000136379.11	55.329	6.65	2.88	9.51e-40
TTC39A	ENSG00000085831.15	23.35	2.31	2.879	5.69e-35
TOX3	ENSG00000103460.16	16.28	1.35	2.878	1.96e-57
GINS1	ENSG00000101003.9	10.37	0.55	2.875	1.35e-142
SCD	ENSG00000099194.5	105.229	13.49	2.874	3.79e-83
KIF2C	ENSG00000142945.12	16.999	1.46	2.871	8.73e-131
NUSAP1	ENSG00000137804.12	31.13	3.4	2.868	4.39e-101
LIPH	ENSG00000163898.9	17.82	1.58	2.867	1.98e-18
WWC1	ENSG00000113645.13	17.56	1.55	2.864	3.57e-101
RP11-150O12.3	ENSG00000254290.1	9.34	0.42	2.864	6.7e-95
KIF11	ENSG00000138160.5	10.93	0.64	2.863	4.18e-128
MCM2	ENSG00000073111.13	28.111	3.01	2.86	1.44e-140
C6orf222	ENSG00000189325.6	8.87	0.36	2.859	6.04e-67
SNORA76C	ENSG00000277887.1	6.25	0	2.858	7.18e-24
AC009065.4	ENSG00000279473.1	6.19	0	2.846	3.74e-136
CENPM	ENSG00000100162.14	24.45	2.54	2.846	3.01e-65
LINC00668	ENSG00000265933.5	16.9	1.49	2.846	9.55e-13
GALNT4	ENSG00000257594.3	20.559	2	2.845	1.97e-71
MARVELD2	ENSG00000152939.14	10.69	0.63	2.842	2.04e-52
IGHG2	ENSG00000211893.3	162.894	21.95	2.836	1.25e-18
TMEM92	ENSG00000167105.7	10.32	0.59	2.832	6.99e-71
CELP	ENSG00000170827.9	7.6	0.21	2.829	1.32e-42
TCF7	ENSG00000081059.19	24.721	2.62	2.829	1.72e-138
ANKS4B	ENSG00000175311.6	12.75	0.95	2.818	5.04e-30
BRI3BP	ENSG00000184992.10	16.7	1.51	2.818	5.06e-61
COL11A1	ENSG00000060718.18	8.61	0.37	2.81	5.67e-79
SLC7A5	ENSG00000103257.8	49.99	6.28	2.808	5.96e-105
MAPK13	ENSG00000156711.16	75.238	9.95	2.8	1.96e-43
CTD-2396E7.11	ENSG00000275234.1	27.57	3.11	2.797	2.24e-26
RPS2P55	ENSG00000216866.5	9.42	0.5	2.796	9.89e-183
RP11-452N17.1	ENSG00000277998.1	55.149	7.09	2.795	1.19e-100
KIF4A	ENSG00000090889.11	10.21	0.62	2.791	1.07e-136
SLC44A4	ENSG00000204385.10	119.527	16.41	2.791	2.18e-17
CDS1	ENSG00000163624.5	12.49	0.95	2.79	5.06e-36
UBE2T	ENSG00000077152.9	38.101	4.66	2.788	4.9e-139
DUOX2	ENSG00000140279.12	10.15	0.62	2.783	6.82e-28
FA2H	ENSG00000103089.8	19.92	2.04	2.783	1.25e-33
NOXO1	ENSG00000196408.11	19.061	1.92	2.78	7.23e-38
SQLE	ENSG00000104549.11	46.099	5.86	2.779	4.09e-94
HPDL	ENSG00000186603.5	10.94	0.74	2.779	5.03e-65
SLC2A1	ENSG00000117394.19	126.886	17.65	2.778	3.59e-97
DGAT2	ENSG00000062282.14	18.539	1.85	2.777	6.39e-95
ECT2	ENSG00000114346.13	30.49	3.62	2.769	1.41e-170
PPIAP22	ENSG00000198618.5	319.638	46.109	2.767	3.68e-147
TRPM2-AS	ENSG00000230061.2	6.42	0.09	2.767	1.26e-89
FAM64A	ENSG00000129195.15	10.33	0.67	2.762	2.77e-108
AC106876.2	ENSG00000222001.2	12.01	0.92	2.76	1.86e-46
BAIAP2L1	ENSG00000006453.13	39.821	5.04	2.757	6.77e-51
CXCL9	ENSG00000138755.5	8.18	0.36	2.755	6.06e-41
MMP3	ENSG00000149968.11	11.39	0.84	2.751	1.9e-41
F12	ENSG00000131187.9	18.78	1.94	2.75	3.72e-96
RP4-568C11.4	ENSG00000274173.1	11.14	0.81	2.746	3.56e-47
TGFBI	ENSG00000120708.16	447.516	65.999	2.743	9.78e-87
RP5-881L22.5	ENSG00000226812.2	10.77	0.76	2.741	1.43e-41
RN7SL1	ENSG00000276168.1	641.63	95.193	2.74	2.02e-65
FXYD3	ENSG00000089356.16	886.882	132.302	2.736	6.75e-13
SERPINA1	ENSG00000197249.12	120.767	17.31	2.733	6.53e-33
NR1I2	ENSG00000144852.16	21.98	2.46	2.732	8.62e-19
DEPDC1B	ENSG00000035499.12	8.36	0.41	2.731	5.71e-124
GALNT5	ENSG00000136542.8	8.34	0.41	2.728	8.26e-46
NQO1	ENSG00000181019.12	216.871	31.879	2.728	1.73e-69
C1orf210	ENSG00000253313.5	18.33	1.92	2.727	7.65e-15
PTK6	ENSG00000101213.6	25.1	2.95	2.724	8.64e-22
VDR	ENSG00000111424.10	26.91	3.23	2.722	2.4e-25
AC005255.3	ENSG00000256210.3	5.59	0	2.72	8.66e-101
CENPN	ENSG00000166451.13	26.469	3.17	2.72	4.03e-155
HMGN1P37	ENSG00000229237.2	5.59	0	2.72	1.26e-135
CEACAM1	ENSG00000079385.21	76.749	10.85	2.714	2.88e-12
REG1A	ENSG00000115386.5	29.359	3.63	2.713	1.37e-18
SMPDL3B	ENSG00000130768.14	17.38	1.81	2.709	2.36e-25
NCAPG	ENSG00000109805.9	9.51	0.61	2.707	1.13e-123
CHI3L1	ENSG00000133048.12	14.27	1.34	2.706	5.24e-33
SLC12A2	ENSG00000064651.13	87.601	12.59	2.705	9.5e-121
EPN3	ENSG00000049283.17	13.13	1.18	2.696	1.11e-19
CYP2J2	ENSG00000134716.9	19.271	2.13	2.695	9.33e-26
MET	ENSG00000105976.14	28.839	3.61	2.694	8.38e-167
OCIAD2	ENSG00000145247.11	182.619	27.45	2.69	6.32e-101
GZMB	ENSG00000100453.12	10.28	0.75	2.688	4.39e-61
IYD	ENSG00000009765.14	8.07	0.41	2.685	2.37e-54
AP003774.1	ENSG00000236935.1	11.9	1.01	2.682	2.47e-23
CASC9	ENSG00000249395.2	7.21	0.28	2.681	2.44e-65
AC005943.2	ENSG00000267059.2	5.41	0	2.68	7.12e-26
EIF1AXP1	ENSG00000236698.1	17.17	1.84	2.678	1.6e-111
RAD51	ENSG00000051180.16	13.06	1.2	2.676	5.87e-91
KCNE3	ENSG00000175538.10	30.12	3.88	2.673	1.36e-88
RMI2	ENSG00000175643.8	19.149	2.16	2.673	2.37e-101
TTK	ENSG00000112742.9	8.69	0.52	2.672	1.35e-131
MARVELD3	ENSG00000140832.9	17.41	1.89	2.671	1.16e-17
CENPW	ENSG00000203760.8	45.169	6.26	2.669	6.8e-137
NME1	ENSG00000239672.7	179.121	27.319	2.669	1.09e-136
JUP	ENSG00000173801.16	216.301	33.36	2.661	1.29e-57
CRNDE	ENSG00000245694.8	8.45	0.5	2.655	1.82e-102
BSPRY	ENSG00000119411.10	21.41	2.56	2.654	3.15e-57
RP5-1033H22.2	ENSG00000224093.5	10.33	0.8	2.654	1.19e-42
IGKV2D-28	ENSG00000242534.2	12.53	1.15	2.654	5.29e-07
NUF2	ENSG00000143228.12	11.2	0.94	2.653	7.63e-138
CLDN7	ENSG00000181885.18	287.356	44.919	2.651	2.89e-20
AGR3	ENSG00000173467.8	62.051	9.05	2.649	1.15e-10
FAM3B	ENSG00000183844.16	7.14	0.3	2.647	1.12e-37
KIAA0226L	ENSG00000102445.18	30.181	3.98	2.646	2.63e-47
FAM83F	ENSG00000133477.16	9.48	0.68	2.641	2.67e-41
FAM83E	ENSG00000105523.3	37.53	5.2	2.636	5.61e-18
CCNO	ENSG00000152669.8	6.2	0.16	2.634	3.04e-142
PIGY	ENSG00000255072.1	16.26	1.78	2.634	1.01e-30
RP11-284F21.7	ENSG00000229953.1	7.74	0.41	2.632	2.46e-87
KCNN4	ENSG00000104783.11	67.672	10.1	2.629	4.28e-59
HJURP	ENSG00000123485.11	10.61	0.88	2.627	2.84e-117
TLCD1	ENSG00000160606.10	18.96	2.24	2.623	1.96e-81
IQGAP3	ENSG00000183856.10	12.85	1.25	2.622	3.42e-102
TMEM238	ENSG00000233493.3	11.37	1.01	2.622	3.55e-33
TNFRSF6B	ENSG00000243509.4	25.321	3.28	2.621	1.13e-39
OVOL2	ENSG00000125850.10	11.23	0.99	2.62	1.34e-35
RASEF	ENSG00000165105.9	9.76	0.75	2.62	2.02e-36
UCA1	ENSG00000214049.6	5.75	0.1	2.617	2.95e-64
PRSS16	ENSG00000112812.15	16.85	1.92	2.612	1.97e-34
PTMAP5	ENSG00000214182.5	21.17	2.63	2.611	2.3e-107
DTL	ENSG00000143476.17	8.82	0.61	2.609	6.71e-132
CXCL11	ENSG00000169248.12	5.52	0.07	2.607	1.16e-72
IL32	ENSG00000008517.16	470.548	76.489	2.605	2.31e-50
MND1	ENSG00000121211.7	9.71	0.76	2.605	1.06e-151
DUOXA2	ENSG00000140274.13	5.87	0.13	2.604	1.16e-36
GCNT3	ENSG00000140297.12	30.189	4.13	2.604	4.62e-05
MSX2	ENSG00000120149.8	7.48	0.4	2.599	1.96e-105
RP11-132A1.4	ENSG00000232445.1	7.3	0.37	2.599	6.02e-105
DHFRP1	ENSG00000188985.6	9.9	0.8	2.598	8.31e-111
ORC6	ENSG00000091651.8	12.18	1.18	2.596	3.08e-120
HNF1B	ENSG00000275410.4	11.43	1.06	2.593	6.02e-22
CYP2W1	ENSG00000073067.13	6.52	0.25	2.589	2.87e-45
RNF186	ENSG00000178828.6	13.91	1.48	2.588	2.61e-13
Metazoa_SRP	ENSG00000274012.1	943.905	156.107	2.588	3.59e-47
CCL15	ENSG00000275718.1	15.39	1.73	2.586	1.98e-16
ACE2	ENSG00000130234.10	11.35	1.06	2.584	1.93e-21
MCM4	ENSG00000104738.16	53.459	8.09	2.583	3.85e-110
IL2RG	ENSG00000147168.12	67.12	10.37	2.583	1.25e-45
BUB1B	ENSG00000156970.12	11.26	1.05	2.58	8.19e-105
HNF4G	ENSG00000164749.11	11.62	1.11	2.58	8.96e-30
TMEM125	ENSG00000179178.10	20.99	2.68	2.579	8.43e-26
PVRL4	ENSG00000143217.8	6.81	0.31	2.576	1.11e-95
CCNA2	ENSG00000145386.9	22.34	2.92	2.574	5.25e-116
SLC52A3	ENSG00000101276.14	12.8	1.32	2.573	1.61e-40
ARHGAP8	ENSG00000241484.9	25.08	3.39	2.571	2.02e-45
C2CD4A	ENSG00000198535.5	5.3	0.06	2.571	8.56e-110
RAB11FIP4	ENSG00000131242.15	14.87	1.67	2.571	2.85e-58
EVA1A	ENSG00000115363.13	8.65	0.63	2.566	6.68e-111
RNASEH2A	ENSG00000104889.4	45.179	6.81	2.564	5.2e-148
TRIM15	ENSG00000204610.12	19.11	2.4	2.564	1.12e-25
ARHGEF35	ENSG00000213214.4	15.33	1.77	2.56	5.71e-38
APOBEC1	ENSG00000111701.6	5.95	0.18	2.558	6.47e-47
PODXL2	ENSG00000114631.10	26.87	3.74	2.556	6.98e-109
SEL1L3	ENSG00000091490.10	72.77	11.55	2.555	1.06e-57
CAPG	ENSG00000042493.15	210.853	35.089	2.553	4.99e-84
EXO1	ENSG00000174371.16	6.63	0.3	2.553	6.25e-150
SGPP2	ENSG00000163082.9	13.1	1.41	2.549	1.35e-32
NDFIP2	ENSG00000102471.13	49.381	7.62	2.547	2.72e-60
NME2	ENSG00000011052.21	38.821	5.82	2.546	3.96e-112
PAQR4	ENSG00000162073.13	27.14	3.82	2.545	1.24e-148
PHLDA1	ENSG00000139289.13	26.69	3.76	2.54	3.81e-97
BMP7	ENSG00000101144.12	13.59	1.51	2.539	2.46e-54
ESRP2	ENSG00000103067.11	30.479	4.42	2.538	2.07e-25
DNAJC22	ENSG00000178401.14	9.91	0.88	2.537	1e-35
TSPAN1	ENSG00000117472.9	220.83	37.211	2.537	4.02e-09
OIP5	ENSG00000104147.8	8.03	0.56	2.533	3.09e-99
CDCA3	ENSG00000111665.11	29.431	4.26	2.532	3.37e-115
KPNA2	ENSG00000182481.8	85.419	13.94	2.532	1.33e-134
TMEM150B	ENSG00000180061.9	17.6	2.22	2.53	5.95e-34
FAM111B	ENSG00000189057.10	7.35	0.45	2.526	6.75e-76
CTB-63M22.1	ENSG00000229119.3	155.437	26.179	2.525	5.25e-66
RAD51AP1	ENSG00000111247.14	12.3	1.31	2.525	8.04e-128
LINC01207	ENSG00000248771.5	9.88	0.89	2.525	5.46e-21
RBM47	ENSG00000163694.14	36.299	5.5	2.521	2.76e-20
RP11-462G2.1	ENSG00000237643.1	5.64	0.16	2.517	3.77e-42
INHBA	ENSG00000122641.9	6.66	0.34	2.515	1.62e-93
EREG	ENSG00000124882.3	8.88	0.73	2.514	2.3e-52
RP11-532F12.5	ENSG00000261183.5	24.87	3.53	2.514	2.22e-24
CXCL16	ENSG00000161921.14	67.62	11.04	2.511	5.65e-104
DHCR7	ENSG00000172893.15	48.539	7.7	2.51	1.56e-94
AXIN2	ENSG00000168646.12	52.841	8.47	2.507	1.3e-79
ALDOB	ENSG00000136872.17	9.61	0.87	2.504	4.25e-28
LLGL2	ENSG00000073350.13	136.418	23.271	2.501	1.16e-25
IFI27	ENSG00000165949.12	1016.78	179.146	2.498	1.57e-42
CCL18	ENSG00000275385.1	13	1.48	2.497	2.48e-25
GALE	ENSG00000117308.14	92.931	15.68	2.494	4.33e-49
CKMT1A	ENSG00000223572.9	51.331	8.31	2.491	1.41e-15
LEFTY1	ENSG00000243709.1	35.53	5.52	2.486	0.000329
PLEKHG6	ENSG00000008323.15	31.701	4.86	2.48	1.89e-20
HOOK1	ENSG00000134709.10	10.67	1.1	2.474	5.97e-39
CAMSAP3	ENSG00000076826.9	20.31	2.84	2.472	4.33e-31
CCAT1	ENSG00000247844.1	4.66	0.02	2.472	3.89e-154
GTSE1	ENSG00000075218.18	9.3	0.86	2.469	2.74e-100
PIGR	ENSG00000162896.5	454.708	81.351	2.468	0.000522
ILDR1	ENSG00000145103.12	6.74	0.4	2.467	1.1e-30
CKMT1B	ENSG00000237289.9	55.51	9.23	2.466	3.38e-17
RP11-350J20.12	ENSG00000273132.1	4.52	0	2.465	5.4e-89
ITGA2	ENSG00000164171.10	13.78	1.68	2.463	3.57e-148
SP6	ENSG00000189120.4	6.61	0.38	2.463	1.17e-86
RP11-10G12.1	ENSG00000244538.1	4.51	0	2.462	1.62e-114
DSC2	ENSG00000134755.14	19.37	2.71	2.457	2.14e-16
TMEM97	ENSG00000109084.13	38.781	6.25	2.456	1.41e-132
TMEM141	ENSG00000244187.7	272.856	49.06	2.452	1.65e-44
SNRPGP2	ENSG00000264350.1	22.73	3.34	2.451	2.25e-117
CHEK1	ENSG00000149554.12	18.12	2.5	2.45	2.37e-147
SOX4	ENSG00000124766.5	29.881	4.66	2.448	2.86e-152
RAB11FIP1	ENSG00000156675.15	35.51	5.7	2.446	3.18e-48
GPR39	ENSG00000183840.6	7.61	0.58	2.446	1.45e-32
REG3A	ENSG00000172016.15	6.24	0.33	2.445	4.61e-29
DLEU2_6	ENSG00000275559.1	4.44	0	2.444	2.46e-14
C2	ENSG00000166278.14	57.799	9.82	2.442	1.14e-86
PAFAH1B3	ENSG00000079462.7	68.19	11.83	2.431	3.83e-149
FOXA1	ENSG00000129514.5	10.96	1.22	2.43	1.62e-08
VPS9D1-AS1	ENSG00000261373.1	10.05	1.05	2.43	2.2e-116
CTD-2147F2.1	ENSG00000259485.1	4.38	0	2.428	2.04e-74
ARHGAP11A	ENSG00000198826.10	10.99	1.23	2.427	5.39e-104
EPHX4	ENSG00000172031.6	5.99	0.3	2.427	2.03e-131
CDC25C	ENSG00000158402.18	5.88	0.28	2.426	9.39e-129
GPR35	ENSG00000178623.11	52.548	8.97	2.425	3.36e-53
ELMO3	ENSG00000102890.14	29.51	4.71	2.418	6.37e-32
SLC12A8	ENSG00000221955.10	10.6	1.17	2.418	2.27e-106
CDC25A	ENSG00000164045.11	7.01	0.5	2.417	6.6e-125
NETO2	ENSG00000171208.9	11.81	1.4	2.416	9.94e-33
CTSS	ENSG00000163131.10	177.601	32.529	2.413	4.21e-23
RAD54L	ENSG00000085999.11	9.2	0.92	2.409	1.15e-112
RBBP8NL	ENSG00000130701.3	5.99	0.32	2.405	2.79e-83
PARPBP	ENSG00000185480.11	9.86	1.05	2.405	4.9e-139
EPSTI1	ENSG00000133106.14	28.749	4.62	2.404	1.56e-68
SH2D3A	ENSG00000125731.12	25.86	4.08	2.403	6.38e-41
PRC1	ENSG00000198901.13	44.721	7.65	2.402	7.08e-102
TRPM2	ENSG00000142185.16	17.96	2.59	2.401	1.37e-74
SPTBN2	ENSG00000173898.11	12.99	1.65	2.4	1.9e-163
ADGRG1	ENSG00000205336.11	101.11	18.36	2.399	1e-110
TJP3	ENSG00000105289.14	45.251	7.77	2.399	2.47e-15
DHCR24	ENSG00000116133.11	70.79	12.62	2.398	1.17e-42
CKAP2	ENSG00000136108.14	21.06	3.21	2.39	3.86e-153
EBP	ENSG00000147155.10	155.233	28.799	2.39	2.9e-55
CENPU	ENSG00000151725.11	16.06	2.26	2.388	5.25e-91
GNG4	ENSG00000168243.10	14.88	2.04	2.385	9.02e-36
LINC00483	ENSG00000167117.8	15.29	2.12	2.384	4.08e-08
PKP2	ENSG00000057294.13	37.621	6.43	2.378	7.36e-30
OAS1	ENSG00000089127.12	70.668	12.79	2.378	4.25e-43
EPS8L1	ENSG00000131037.14	34.04	5.74	2.378	5.95e-51
TUBA1C	ENSG00000167553.14	488.291	93.402	2.374	1.51e-82
RP3-523K23.2	ENSG00000261116.1	6.56	0.46	2.372	4.79e-26
MDFI	ENSG00000112559.13	11.38	1.4	2.367	1.03e-106
CENPK	ENSG00000123219.12	11.42	1.41	2.366	1.02e-93
TMEM30B	ENSG00000182107.6	16.31	2.36	2.365	5.49e-22
GPR143	ENSG00000101850.12	5.27	0.22	2.362	5.87e-66
UBE2S	ENSG00000108106.13	76.611	14.13	2.359	2.04e-143
ACSL6	ENSG00000164398.12	6.18	0.4	2.359	6.82e-51
PTPRO	ENSG00000151490.13	12.64	1.66	2.358	2.74e-35
SCNN1A	ENSG00000111319.12	68.531	12.57	2.357	1.63e-13
TYMS	ENSG00000176890.15	39.749	6.96	2.356	1.14e-60
PAICS	ENSG00000128050.8	89.182	16.69	2.35	3.82e-145
GGT6	ENSG00000167741.10	28.65	4.82	2.349	1.2e-08
XXbac-BPG32J3.19	ENSG00000250641.1	5.1	0.2	2.346	4.49e-49
SEZ6L2	ENSG00000174938.14	19.12	2.96	2.345	1.3e-96
PVRL1	ENSG00000110400.10	22.561	3.64	2.344	8.51e-87
KRT17	ENSG00000128422.15	7.82	0.74	2.342	3.99e-51
NUDT4P1	ENSG00000177144.6	20.949	3.33	2.342	5.26e-82
OR2I1P	ENSG00000237988.3	4.73	0.13	2.342	1.65e-56
NUDT4P2	ENSG00000271121.2	20.949	3.33	2.342	5.26e-82
PDIA4	ENSG00000155660.10	174.126	33.59	2.34	7.19e-99
DIAPH3	ENSG00000139734.17	5.07	0.2	2.339	1.63e-161
RP11-304L19.1	ENSG00000259933.6	21.51	3.45	2.339	1.66e-106
APOC4-APOC2	ENSG00000224916.8	6.77	0.54	2.335	2.49e-72
LFNG	ENSG00000106003.12	66.169	12.31	2.335	2.78e-74
SLC44A3	ENSG00000143036.16	35.579	6.25	2.335	8.46e-39
C2orf54	ENSG00000172478.17	5.8	0.35	2.333	1.12e-37
SMAGP	ENSG00000170545.16	68.802	12.93	2.325	2.97e-40
KCTD14	ENSG00000151364.15	22.611	3.72	2.323	8.38e-121
LGALS4	ENSG00000171747.8	1058.49	211.204	2.32	2.51e-14
AP1S1	ENSG00000106367.13	123.57	24.05	2.314	2.08e-97
TMPRSS3	ENSG00000160183.13	4.95	0.2	2.31	3e-85
RPS28P7	ENSG00000227097.5	1285.04	258.585	2.309	1.79e-94
EPB41L4B	ENSG00000095203.14	26.07	4.47	2.307	3.24e-17
CGN	ENSG00000143375.14	31.04	5.49	2.304	6.53e-12
C19orf48	ENSG00000167747.13	81.928	15.88	2.297	2.11e-141
SLC6A20	ENSG00000163817.15	4.35	0.09	2.295	1.52e-66
CKAP2L	ENSG00000169607.12	5.23	0.27	2.294	2.88e-149
KCNK1	ENSG00000135750.14	16.2	2.51	2.293	3.3e-27
TMC4	ENSG00000167608.11	56.519	10.75	2.291	1.08e-19
POC1A	ENSG00000164087.7	11.95	1.65	2.289	3.19e-102
CCND1	ENSG00000110092.3	69.468	13.43	2.288	5.02e-123
MYOM3	ENSG00000142661.18	4.86	0.2	2.288	7.12e-86
FOXP4-AS1	ENSG00000234753.5	6.98	0.64	2.283	8.24e-118
RP11-474D1.3	ENSG00000214039.8	3.85	0	2.278	2.96e-81
TMPRSS2	ENSG00000184012.11	68.09	13.26	2.277	7.36e-15
KIF18B	ENSG00000186185.13	6.99	0.65	2.276	2.33e-88
RP3-522D1.1	ENSG00000224167.1	4.52	0.14	2.276	1.14e-127
LINC00511	ENSG00000227036.6	27.38	4.86	2.276	3.14e-54
C2orf70	ENSG00000173557.14	5.1	0.26	2.275	7.31e-123
TPD52	ENSG00000076554.15	122.089	24.439	2.275	9.55e-50
MNX1-AS1	ENSG00000243479.3	4.61	0.16	2.274	3.34e-133
TOMM34	ENSG00000025772.7	55.111	10.61	2.273	1.21e-167
S100A11	ENSG00000163191.5	1088.48	224.457	2.273	3.78e-107
SLC39A4	ENSG00000147804.9	132.311	26.629	2.271	1.82e-40
S100A2	ENSG00000196754.10	13.07	1.92	2.269	1.16e-89
ASPM	ENSG00000066279.16	5.79	0.41	2.268	7.82e-124
TOR4A	ENSG00000198113.2	22	3.78	2.267	1.4e-27
DMBT1	ENSG00000187908.15	15.59	2.46	2.261	4.26e-07
NDC80	ENSG00000080986.12	8.62	1.01	2.259	2.93e-97
ANXA2P2	ENSG00000231991.4	20.619	3.52	2.258	2.91e-101
CORO2A	ENSG00000106789.12	12.71	1.87	2.256	5.46e-24
ABRACL	ENSG00000146386.7	91.309	18.35	2.254	4.41e-47
SATB2	ENSG00000119042.16	21.18	3.65	2.254	1.22e-13
C15orf48	ENSG00000166920.10	171.527	35.211	2.252	2.22e-08
PPP1R14C	ENSG00000198729.4	11.14	1.55	2.251	2.33e-12
MNX1	ENSG00000130675.14	6.8	0.64	2.25	1.44e-48
OCLN	ENSG00000197822.10	20.269	3.47	2.25	2.28e-46
PCNA	ENSG00000132646.10	156.975	32.28	2.247	2.7e-105
EFNA4	ENSG00000243364.7	27.751	5.06	2.246	6.68e-77
IL20RA	ENSG00000016402.12	12.24	1.79	2.246	4.5e-104
RASSF7	ENSG00000099849.14	49.931	9.74	2.246	1.93e-26
SGOL1	ENSG00000129810.14	5.11	0.29	2.244	1.59e-140
B4GALNT3	ENSG00000139044.10	17.421	2.89	2.243	1.9e-14
CCNF	ENSG00000162063.12	8.46	1	2.242	9.95e-148
RP11-150O12.6	ENSG00000253414.2	4.96	0.26	2.242	3.41e-107
TMEM184A	ENSG00000164855.15	15.009	2.39	2.24	9.56e-18
ZP3	ENSG00000188372.14	16.29	2.66	2.24	1.66e-96
PRR5L	ENSG00000135362.13	26.33	4.79	2.239	6.09e-15
ESM1	ENSG00000164283.12	4.05	0.07	2.239	2.55e-168
PLAUR	ENSG00000011422.11	59.001	11.74	2.236	1.58e-66
CANT1	ENSG00000171302.16	91.899	18.74	2.235	7.19e-36
CAPN8	ENSG00000203697.11	28.33	5.23	2.235	5.94e-14
SYT7	ENSG00000011347.9	16.57	2.74	2.232	2.67e-76
SLC1A5	ENSG00000105281.12	153.361	31.899	2.23	1.64e-104
ABHD11-AS1	ENSG00000225969.1	12.25	1.84	2.222	9.25e-10
CHDH	ENSG00000016391.10	11.18	1.61	2.222	5.87e-41
APOBEC3B	ENSG00000179750.15	8.22	0.98	2.219	2.97e-18
PROM1	ENSG00000007062.11	35.921	6.93	2.219	3.89e-12
F11R	ENSG00000158769.17	71.228	14.51	2.219	9.66e-51
U47924.27	ENSG00000257084.1	12.47	1.9	2.216	7.27e-30
RP11-161H23.5	ENSG00000258232.2	191.579	40.45	2.216	3.07e-90
AP1S3	ENSG00000152056.16	6	0.51	2.213	2.33e-138
E2F1	ENSG00000101412.12	13.51	2.13	2.213	8.05e-141
ACY1	ENSG00000243989.7	70.131	14.39	2.208	1.8e-35
IL1RN	ENSG00000136689.18	9.44	1.26	2.208	1.68e-47
FOSL1	ENSG00000175592.8	9.82	1.35	2.203	1.38e-35
MEST	ENSG00000106484.14	47.589	9.6	2.197	1.22e-98
RFC3	ENSG00000133119.12	18.25	3.21	2.193	2.6e-152
CELSR1	ENSG00000075275.16	7.68	0.9	2.192	3.43e-128
RP11-464D20.2	ENSG00000239246.3	6.95	0.74	2.192	7.84e-129
SNRPEP2	ENSG00000256968.1	13.57	2.19	2.191	2.52e-132
ICA1	ENSG00000003147.17	52.65	10.78	2.187	1.3e-79
PPM1H	ENSG00000111110.11	8.14	1.01	2.185	2.31e-178
KIF15	ENSG00000163808.16	8.04	0.99	2.184	4.01e-110
RPL37P6	ENSG00000241431.1	3.54	0	2.183	2.04e-118
FEN1	ENSG00000168496.3	30.721	5.99	2.182	1.25e-120
RP1-241P17.4	ENSG00000228532.4	13.5	2.2	2.18	6.27e-62
HMGN1P36	ENSG00000235734.4	3.53	0	2.18	1.17e-124
ETV7	ENSG00000010030.13	8.81	1.17	2.177	6.72e-82
ESCO2	ENSG00000171320.14	4.74	0.27	2.176	4.91e-93
RPLP0P6	ENSG00000213553.4	43.549	8.86	2.176	1.13e-119
SLCO4A1-AS1	ENSG00000232803.1	6.77	0.72	2.176	7.41e-63
APOC1	ENSG00000130208.9	52.859	10.93	2.175	1.22e-44
DACH1	ENSG00000276644.4	7.16	0.81	2.173	1.77e-82
EFNA2	ENSG00000099617.3	7.42	0.87	2.171	1.08e-10
DEFA6	ENSG00000164822.4	4.85	0.3	2.17	6.9e-28
HELLS	ENSG00000119969.14	8.85	1.19	2.169	5.31e-120
LRRC8E	ENSG00000171017.10	4.48	0.22	2.167	1.84e-188
NOTUM	ENSG00000185269.11	3.67	0.04	2.167	9.88e-61
SIM2	ENSG00000159263.15	5.01	0.34	2.165	2.36e-122
GRM8	ENSG00000179603.17	4.47	0.22	2.165	3.07e-56
SFTA2	ENSG00000196260.3	3.47	0	2.16	3.79e-79
TUSC8	ENSG00000237361.2	4.36	0.2	2.159	4.85e-54
DBNDD1	ENSG00000003249.13	13.86	2.33	2.158	1.5e-103
MLK4	ENSG00000143674.10	6.58	0.7	2.157	1.54e-47
CALML4	ENSG00000129007.14	75.41	16.151	2.156	1.59e-20
OAS3	ENSG00000111331.12	18.48	3.37	2.156	1.49e-88
SERINC5	ENSG00000164300.15	27.5	5.4	2.155	3.12e-64
AHCY	ENSG00000101444.12	235.273	52.109	2.153	1.01e-129
GCNT1	ENSG00000187210.12	10.3	1.54	2.153	2.35e-57
SHD	ENSG00000105251.10	8.33	1.1	2.152	6.92e-10
BBOX1-AS1	ENSG00000254560.5	3.44	0	2.151	1.28e-95
CTD-2510F5.4	ENSG00000265415.1	3.44	0	2.151	1.14e-131
FGFR4	ENSG00000160867.14	47.349	9.89	2.151	1.54e-48
FANCA	ENSG00000187741.14	20.53	3.85	2.15	6.07e-84
HNF1A-AS1	ENSG00000241388.4	8.93	1.24	2.148	4.23e-15
MTL5	ENSG00000132749.10	7.68	0.96	2.147	4.04e-59
SLC9A3R1	ENSG00000109062.9	87.577	19.03	2.145	2.7e-22
TSPAN13	ENSG00000106537.7	61.819	13.22	2.143	1.1e-46
KIF12	ENSG00000136883.12	13.17	2.21	2.142	2.64e-30
MTHFD1L	ENSG00000120254.15	22.161	4.26	2.139	3.96e-117
AKR7A3	ENSG00000162482.4	23.051	4.47	2.136	7.07e-14
FTH1P7	ENSG00000232187.1	23.48	4.57	2.136	5.34e-54
MTFR2	ENSG00000146410.11	6.82	0.78	2.135	3.63e-138
MUC20	ENSG00000176945.16	69.589	15.07	2.135	2.55e-27
TGFA	ENSG00000163235.15	6.67	0.75	2.132	1.86e-23
AL158801.1	ENSG00000279392.1	4.82	0.33	2.13	5.23e-99
CYP4F3	ENSG00000186529.14	4.98	0.37	2.126	1.18e-48
RPS6KA1	ENSG00000117676.13	47.189	10.04	2.126	2.15e-22
IL1B	ENSG00000125538.11	8.28	1.13	2.123	1.45e-41
NIPAL1	ENSG00000163293.11	6.71	0.77	2.123	6.65e-20
KDELR3	ENSG00000100196.10	24.16	4.79	2.12	3.88e-99
CERS6	ENSG00000172292.14	23.75	4.71	2.116	1.1e-92
MYC	ENSG00000136997.14	141.023	31.78	2.115	9.1e-64
AIM1L	ENSG00000176092.13	6.36	0.7	2.114	8.64e-34
SH2D4A	ENSG00000104611.11	14.49	2.58	2.113	1.57e-58
MOGAT3	ENSG00000106384.10	9.97	1.54	2.111	2.66e-11
NPM3	ENSG00000107833.10	67.461	14.85	2.111	1.48e-122
AMACR	ENSG00000242110.7	39.349	8.36	2.108	4.5e-42
JPH1	ENSG00000104369.4	8.55	1.22	2.105	1.75e-126
NCEH1	ENSG00000144959.9	12.42	2.12	2.105	4.27e-70
FAM105A	ENSG00000145569.5	23.35	4.66	2.105	3.86e-43
RAB17	ENSG00000124839.12	19.34	3.73	2.104	3.29e-21
HILPDA	ENSG00000135245.9	27.02	5.53	2.101	2.05e-68
GDA	ENSG00000119125.16	6.84	0.83	2.099	7.94e-12
C10orf99	ENSG00000188373.4	100.301	22.659	2.098	5.07e-05
PERP	ENSG00000112378.11	121.01	27.521	2.097	4.04e-110
ORC1	ENSG00000085840.12	5.28	0.47	2.095	5.39e-103
ANKH	ENSG00000154122.12	65.621	14.62	2.093	1.58e-76
ABHD11	ENSG00000106077.18	85.709	19.34	2.092	6.26e-41
WNT2	ENSG00000105989.8	3.6	0.08	2.091	2.15e-112
SLC6A6	ENSG00000131389.16	21.06	4.18	2.09	1.13e-93
HS6ST2	ENSG00000171004.17	4.02	0.18	2.089	4.62e-64
PPA1	ENSG00000180817.11	326.92	76.098	2.089	2.94e-122
SKAP1	ENSG00000141293.15	9.29	1.42	2.088	3.03e-72
SKA1	ENSG00000154839.9	4.23	0.23	2.088	2.66e-113
LIPG	ENSG00000101670.11	14.46	2.64	2.087	4.31e-69
SH3RF2	ENSG00000156463.17	18.15	3.51	2.086	6.36e-25
IER3	ENSG00000137331.11	204.066	47.359	2.084	1.6e-60
TMEM33	ENSG00000109133.12	29.13	6.11	2.083	2.26e-113
KIF23	ENSG00000137807.13	12.27	2.14	2.079	9.6e-97
TACC3	ENSG00000013810.18	34.08	7.31	2.078	9.4e-102
RPL22L1	ENSG00000163584.17	143.957	33.4	2.075	2.03e-68
CENPH	ENSG00000153044.9	14.45	2.67	2.074	4.41e-153
DBF4	ENSG00000006634.7	15.34	2.88	2.074	3.16e-142
CDCA2	ENSG00000184661.13	4.47	0.3	2.073	1.92e-103
NOS2	ENSG00000007171.16	6.45	0.77	2.073	6.67e-22
IGFBP2	ENSG00000115457.9	178.96	41.83	2.071	3.84e-20
C16orf59	ENSG00000162062.14	6.68	0.83	2.069	2.2e-116
SHMT2	ENSG00000182199.10	115.072	26.69	2.068	5.88e-120
FAM84B	ENSG00000168672.3	27.2	5.73	2.067	5.22e-114
AP000439.3	ENSG00000255774.1	4.61	0.34	2.066	3.3e-08
MCM10	ENSG00000065328.16	4.15	0.23	2.066	1.16e-138
IFITM1	ENSG00000185885.15	606.724	144.536	2.062	1.88e-65
REEP6	ENSG00000115255.10	12.48	2.23	2.061	1e-90
WDR72	ENSG00000166415.14	3.5	0.08	2.059	3.79e-73
LGALS9	ENSG00000168961.16	218.289	51.62	2.059	9.47e-17
TACSTD2	ENSG00000184292.6	5.96	0.67	2.059	6.5e-62
LINC01123	ENSG00000204588.5	11.75	2.07	2.054	8.68e-44
CASC21	ENSG00000253929.1	3.15	0	2.053	2.38e-79
FANCI	ENSG00000140525.17	16.88	3.31	2.053	3.77e-124
ACY3	ENSG00000132744.7	7.12	0.96	2.051	1.88e-34
NUP62CL	ENSG00000198088.10	4.88	0.42	2.05	6.78e-107
RPL35P5	ENSG00000225573.4	10.91	1.88	2.048	2.94e-98
PRRG2	ENSG00000126460.10	9.62	1.57	2.047	3.32e-28
CYB5B	ENSG00000103018.16	159.31	37.851	2.045	2.57e-102
THOC3	ENSG00000051596.9	55.081	12.61	2.043	5.56e-117
TEAD4	ENSG00000197905.8	20.46	4.21	2.042	2.56e-86
C3orf52	ENSG00000114529.12	9.66	1.59	2.041	7.74e-40
MYO1D	ENSG00000176658.16	84.917	19.88	2.041	5.35e-20
BOLA2B	ENSG00000169627.7	165.707	39.541	2.04	2.36e-96
SERPINE2	ENSG00000135919.12	47.669	10.86	2.037	5.04e-41
LRP8	ENSG00000157193.14	6.87	0.92	2.035	9.99e-121
RECQL4	ENSG00000160957.12	20.841	4.33	2.035	7.17e-95
RASAL1	ENSG00000111344.11	6.78	0.9	2.034	3.99e-30
EPS8L3	ENSG00000198758.10	115.271	27.429	2.032	5.93e-18
MANEAL	ENSG00000185090.14	13.42	2.53	2.03	7.47e-90
FXYD5	ENSG00000089327.14	174.634	42.06	2.028	4.38e-81
PTK7	ENSG00000112655.15	32.86	7.3	2.028	4.47e-76
PTBP3	ENSG00000119314.15	37.901	8.54	2.028	9.75e-111
STARD10	ENSG00000214530.7	336.344	81.729	2.028	2.35e-33
RP11-465N4.4	ENSG00000234678.1	9.26	1.52	2.026	1.27e-65
EPHA2	ENSG00000142627.12	30.279	6.7	2.022	2e-78
QPRT	ENSG00000103485.17	49.8	11.52	2.021	2.54e-23
SYNGR2	ENSG00000108639.7	301.998	73.648	2.021	1.57e-74
SOWAHB	ENSG00000186212.3	4.07	0.25	2.02	3.54e-19
UBE2SP1	ENSG00000233966.1	4.8	0.43	2.02	4.78e-124
HOXB7	ENSG00000260027.4	42.449	9.73	2.018	9.48e-41
CMTM8	ENSG00000170293.8	15.76	3.14	2.017	1.17e-120
E2F8	ENSG00000129173.12	4.94	0.47	2.015	4.07e-63
CHPF	ENSG00000123989.13	71.312	16.9	2.014	8.88e-126
SHCBP1	ENSG00000171241.8	6.15	0.77	2.014	2.06e-139
PSMB9	ENSG00000240065.7	113.621	27.389	2.013	7.2e-64
LMNB2	ENSG00000176619.10	45.439	10.51	2.012	2.35e-119
CYP51A1	ENSG00000001630.15	53.94	12.64	2.01	3.26e-58
MIR4435-2HG	ENSG00000172965.14	38.08	8.7	2.01	1.16e-102
BID	ENSG00000015475.18	54.86	12.9	2.007	6.09e-121
MSMO1	ENSG00000052802.12	54.628	12.87	2.004	5.7e-51
ANXA4	ENSG00000196975.14	206.771	50.829	2.003	1.46e-78
RP11-713M15.2	ENSG00000272502.1	4.96	0.49	2	4.77e-105
ATAD2	ENSG00000156802.12	11.78	2.2	1.998	9.71e-142
VAV3	ENSG00000134215.15	26.8	5.96	1.998	6.46e-16
DCTPP1	ENSG00000179958.8	96.061	23.34	1.996	5.64e-63
DKC1	ENSG00000130826.15	81.221	19.631	1.995	4.87e-149
TSPAN6	ENSG00000000003.14	74.109	17.869	1.993	1.95e-38
LPAR5	ENSG00000184574.9	9.51	1.64	1.993	1.31e-21
PLAU	ENSG00000122861.15	29.05	6.56	1.991	5.2e-68
CEBPA	ENSG00000245848.2	25.569	5.7	1.988	2.75e-25
SDR16C5	ENSG00000170786.12	4.59	0.41	1.987	7.5e-31
RP11-73M18.2	ENSG00000256500.5	3.52	0.14	1.987	5.62e-30
LINC00675	ENSG00000263429.3	15	3.05	1.982	1.05e-05
PMAIP1	ENSG00000141682.11	8.07	1.3	1.979	5.86e-99
RP11-719K4.3	ENSG00000254609.1	7.2	1.08	1.979	0.00036
MCF2L-AS1	ENSG00000235280.2	6.84	0.99	1.978	7.65e-63
NUAK2	ENSG00000163545.8	12.07	2.33	1.973	2.95e-36
ZDHHC9	ENSG00000188706.12	53.719	12.95	1.972	4.28e-114
LGR6	ENSG00000133067.17	5.7	0.71	1.97	1.45e-52
SRP9P1	ENSG00000180581.7	34.17	7.98	1.97	5.63e-27
AC005355.2	ENSG00000251169.2	5.65	0.7	1.968	3.64e-21
AC005083.1	ENSG00000233834.6	4.04	0.29	1.966	9.48e-83
RCC1	ENSG00000180198.15	47.639	11.45	1.966	1.01e-100
CMTM4	ENSG00000183723.12	29.8	6.89	1.965	8.6e-29
FAM60A	ENSG00000139146.13	60.909	14.86	1.965	9.96e-139
HSPD1	ENSG00000144381.16	443.902	113.048	1.964	8.3e-97
GOLM1	ENSG00000135052.16	102.849	25.671	1.961	1.81e-12
RP3-461F17.3	ENSG00000268439.5	22.011	4.91	1.961	9.36e-130
DEPDC1	ENSG00000024526.16	3.98	0.28	1.96	5.85e-91
ITGA6	ENSG00000091409.14	94.339	23.53	1.959	8.92e-76
SLC39A8	ENSG00000138821.12	24.271	5.5	1.959	8.88e-35
CASK	ENSG00000147044.20	33.581	7.9	1.958	2.25e-102
CD3EAP	ENSG00000117877.10	10.03	1.84	1.957	3.13e-139
GPT2	ENSG00000166123.13	22.57	5.08	1.955	3.21e-103
YWHAZP5	ENSG00000213260.3	4.08	0.31	1.955	5.2e-121
IGLV3-21	ENSG00000211662.2	12.75	2.55	1.953	2.39e-06
GFPT1	ENSG00000198380.12	38.141	9.12	1.951	6.79e-53
HES2	ENSG00000069812.11	5.33	0.64	1.949	1.23e-13
SLC25A15	ENSG00000102743.14	9.38	1.69	1.948	3.99e-121
RPL7P1	ENSG00000214485.6	59.552	14.69	1.948	2.02e-80
NCAPG2	ENSG00000146918.19	14.81	3.1	1.947	8.04e-131
PTPN3	ENSG00000070159.13	15.15	3.19	1.946	8.77e-43
SLC3A1	ENSG00000138079.13	6.86	1.04	1.946	0.000196
RP11-229P13.23	ENSG00000231864.2	2.85	0	1.945	5.52e-66
STX19	ENSG00000178750.2	6.62	0.98	1.944	1.4e-17
CTSE	ENSG00000196188.10	5.23	0.62	1.943	7.74e-10
ST6GALNAC1	ENSG00000070526.14	50.822	12.49	1.942	2.69e-06
SEC23B	ENSG00000101310.14	51.449	12.65	1.942	7.85e-85
C4orf19	ENSG00000154274.14	10.2	1.92	1.939	6.99e-11
SLMO2	ENSG00000101166.15	92.757	23.45	1.939	5.1e-76
RP11-215A21.2	ENSG00000236058.3	3.86	0.27	1.936	1.52e-119
PLK4	ENSG00000142731.10	7.41	1.2	1.935	7.46e-95
ACAN	ENSG00000157766.15	3.51	0.18	1.934	9.51e-112
TMEM171	ENSG00000157111.12	12.07	2.42	1.934	0.00336
STIL	ENSG00000123473.15	5.57	0.72	1.933	2.97e-90
MYCL	ENSG00000116990.10	7.55	1.24	1.932	1.8e-53
EDAR	ENSG00000135960.9	3.08	0.07	1.931	1.54e-56
TMEM102	ENSG00000181284.2	9.05	1.64	1.929	1.88e-32
RP11-480I12.5	ENSG00000214796.8	6.08	0.86	1.928	1.73e-87
SNTB1	ENSG00000172164.13	15.5	3.34	1.927	7.41e-102
CCDC64B	ENSG00000162069.14	22.441	5.17	1.926	2.29e-14
TECRP1	ENSG00000235043.3	8.71	1.56	1.923	1.06e-98
HTR1D	ENSG00000179546.4	2.94	0.04	1.922	1.92e-92
ARHGEF16	ENSG00000130762.14	26.319	6.22	1.92	2.66e-19
TNFRSF11B	ENSG00000164761.8	5.85	0.81	1.92	1.17e-60
CCDC34	ENSG00000109881.16	17.6	3.92	1.919	2.9e-123
CCL4L2	ENSG00000276070.4	5.58	0.74	1.919	1.07e-39
CYP4F11	ENSG00000171903.16	4.06	0.34	1.917	1.35e-28
SPAG5	ENSG00000076382.16	22.42	5.2	1.917	6.02e-72
PRDX4	ENSG00000123131.12	160.162	41.711	1.916	1.7e-117
SLC39A11	ENSG00000133195.11	27.34	6.51	1.916	1.97e-80
APOC2	ENSG00000234906.8	3.67	0.24	1.913	1.24e-73
SULT1C2	ENSG00000198203.9	3.78	0.27	1.912	2.62e-59
RAB15	ENSG00000139998.14	33.681	8.23	1.91	1.9e-74
TINAG	ENSG00000137251.15	6.1	0.89	1.909	0.00119
ESPN	ENSG00000187017.14	21.259	4.94	1.906	1.16e-09
HK2	ENSG00000159399.9	30.07	7.31	1.903	2.13e-19
AC000089.3	ENSG00000235776.2	4.04	0.35	1.9	1.9e-139
CKS1B	ENSG00000173207.12	115.623	30.239	1.9	1.25e-121
SLC29A2	ENSG00000174669.11	15.65	3.46	1.9	1.83e-43
STMN1	ENSG00000117632.20	208.065	55.069	1.899	5.64e-100
RP11-667K14.4	ENSG00000262533.1	2.73	0	1.899	7.17e-35
RP5-890E16.4	ENSG00000266341.1	2.73	0	1.899	1.49e-31
A1CF	ENSG00000148584.14	5	0.61	1.898	2.94e-12
NPM1P27	ENSG00000249353.2	22.27	5.25	1.897	8.26e-107
ARAP1-AS1	ENSG00000256007.1	2.72	0	1.895	8.23e-18
CBX2	ENSG00000173894.10	4.5	0.48	1.894	4.89e-116
HLA-H	ENSG00000206341.7	53.371	13.65	1.892	4.3e-42
CALR	ENSG00000179218.13	685.255	184.055	1.891	8.56e-74
RP4-800G7.1	ENSG00000239719.1	2.71	0	1.891	3e-37
RP11-706O15.1	ENSG00000205664.10	22.68	5.39	1.89	2.61e-89
GCHFR	ENSG00000137880.5	37.681	9.48	1.884	1.6e-52
NUP210	ENSG00000132182.11	17.28	3.96	1.882	2.75e-78
VAMP8	ENSG00000118640.10	176.203	47.189	1.879	9.11e-30
ASS1	ENSG00000130707.17	305.684	82.429	1.878	9.67e-39
GNPNAT1	ENSG00000100522.8	25.64	6.25	1.878	4.69e-112
LAPTM4B	ENSG00000104341.16	67.531	17.65	1.878	4.38e-56
RP11-289I10.2	ENSG00000223612.3	8.36	1.55	1.876	1.28e-84
RP11-452G18.2	ENSG00000197149.5	11.67	2.46	1.873	6.51e-78
EZH2	ENSG00000106462.10	15.47	3.5	1.872	1.92e-83
H2AFX	ENSG00000188486.3	53.43	13.88	1.871	7.98e-89
GGCT	ENSG00000006625.17	101.222	26.969	1.87	3.77e-110
NR0B2	ENSG00000131910.4	3.02	0.1	1.87	1.23e-56
PLBD1	ENSG00000121316.10	50.991	13.23	1.869	1.43e-49
BGN	ENSG00000182492.15	111.731	29.97	1.864	4.83e-29
RP11-27G14.4	ENSG00000282221.1	3.15	0.14	1.864	6.37e-65
FAM101A	ENSG00000178882.13	15.04	3.41	1.863	2.91e-15
PF4	ENSG00000163737.3	3.47	0.23	1.862	4.34e-42
CDC42BPG	ENSG00000171219.8	6.99	1.2	1.861	1.06e-12
RPN2	ENSG00000118705.16	286.421	78.178	1.86	2e-110
FUT4	ENSG00000196371.3	13.63	3.03	1.86	2.32e-87
YWHAZP4	ENSG00000213131.3	3.38	0.21	1.856	3.47e-126
BAIAP2L2	ENSG00000128298.16	26.75	6.68	1.853	6.39e-15
NMU	ENSG00000109255.11	4.42	0.5	1.853	7.89e-62
RNU4-1	ENSG00000200795.1	2.61	0	1.852	3.88e-12
DDIAS	ENSG00000165490.12	3.69	0.3	1.851	2.46e-151
RAN	ENSG00000132341.11	734.744	203.05	1.85	4.42e-95
TP53	ENSG00000141510.15	56.121	14.86	1.849	7.11e-52
PITX1	ENSG00000069011.15	20.87	5.08	1.847	2.48e-63
MGAT5	ENSG00000152127.8	28.65	7.24	1.847	1.31e-97
SLPI	ENSG00000124107.5	101.729	27.57	1.846	3.54e-30
RAB3IP	ENSG00000127328.21	23.86	5.92	1.845	5.3e-60
RP11-58O9.2	ENSG00000279806.1	2.77	0.05	1.844	1.13e-87
OLA1	ENSG00000138430.15	132.348	36.201	1.842	6.19e-131
TMEM191A	ENSG00000226287.7	11.15	2.39	1.842	1.4e-81
IKBKE	ENSG00000263528.7	11.93	2.62	1.837	7.29e-68
BACE2	ENSG00000182240.15	92.59	25.221	1.836	2.45e-83
SFRP4	ENSG00000106483.11	9.46	1.93	1.836	8.67e-29
GAL3ST2	ENSG00000154252.11	4.28	0.48	1.835	1.45e-10
IL17RE	ENSG00000163701.18	23.91	5.98	1.835	1.87e-16
ARL6IP1	ENSG00000170540.14	166.087	45.911	1.833	4.32e-89
SYK	ENSG00000165025.14	23.091	5.76	1.833	3.69e-67
AOAH	ENSG00000136250.11	18.83	4.57	1.832	2.8e-29
SPIRE2	ENSG00000204991.10	23.89	6	1.83	5.27e-20
TST	ENSG00000128311.13	145.825	40.391	1.827	1.19e-09
ANXA3	ENSG00000138772.12	77.219	21.08	1.825	1.93e-77
LRG1	ENSG00000171236.9	12.43	2.79	1.825	3.06e-29
SOWAHA	ENSG00000198944.5	4.6	0.58	1.825	1.15e-08
TMEM211	ENSG00000206069.5	2.72	0.05	1.825	1.72e-74
PRELID2	ENSG00000186314.11	17.68	4.28	1.823	3.54e-26
UCHL3	ENSG00000118939.17	76.15	20.831	1.821	8.57e-111
ESPL1	ENSG00000135476.11	5.96	0.97	1.821	1.06e-72
RACGAP1	ENSG00000161800.12	30.38	7.88	1.821	9.46e-100
FBP1	ENSG00000165140.9	34.57	9.07	1.821	6.6e-31
RP11-465B22.8	ENSG00000272141.1	13.34	3.06	1.821	5.41e-09
TCEA1P2	ENSG00000230409.3	5.92	0.96	1.82	2e-81
TSTA3	ENSG00000104522.15	157.04	43.822	1.818	3.85e-89
ZFAS1	ENSG00000177410.12	356.509	100.377	1.818	1.82e-89
C2orf15	ENSG00000273045.5	4.46	0.55	1.817	1.98e-148
FAM110C	ENSG00000184731.5	7.37	1.38	1.814	4.44e-22
ATP2C2	ENSG00000064270.12	33.73	8.9	1.811	3.17e-18
GINS4	ENSG00000147536.11	4.79	0.65	1.811	2.02e-109
TTYH3	ENSG00000136295.14	49.189	13.32	1.809	1.74e-114
FAAH2	ENSG00000165591.6	8.53	1.72	1.809	2.42e-68
DTYMK	ENSG00000168393.12	43.6	11.75	1.807	7.51e-115
RPIA	ENSG00000153574.8	41.151	11.05	1.807	1.01e-110
RPL39P3	ENSG00000235174.1	929.75	265.229	1.806	5.77e-62
BORA	ENSG00000136122.15	9.55	2.02	1.805	5.32e-103
SPC24	ENSG00000161888.11	8.68	1.77	1.805	1.37e-101
PCK2	ENSG00000100889.11	51.911	14.15	1.804	2.3e-18
FTH1P20	ENSG00000226564.1	12.23	2.79	1.804	4.65e-46
KRT8P45	ENSG00000224520.2	3.25	0.22	1.801	9.47e-20
ZBTB45P2	ENSG00000226065.1	5.48	0.86	1.801	1.59e-47
SLC52A2	ENSG00000185803.8	91.17	25.46	1.8	9.84e-104
KIAA1522	ENSG00000162522.10	40.54	10.94	1.799	1.68e-15
CTD-2540B15.11	ENSG00000267580.1	25.701	6.68	1.798	1.14e-38
NGEF	ENSG00000066248.14	11.55	2.61	1.798	8.57e-16
CASC5	ENSG00000137812.19	3.97	0.43	1.797	6.45e-96
CLIC1	ENSG00000213719.8	762.397	218.682	1.797	2.43e-85
TPM3	ENSG00000143549.19	343.864	98.298	1.796	2.76e-53
PMEPA1	ENSG00000124225.15	47.54	13.03	1.791	8.48e-45
TBC1D30	ENSG00000111490.12	7.5	1.46	1.789	1.79e-110
KIF18A	ENSG00000121621.6	3.42	0.28	1.788	1.45e-149
LEMD1	ENSG00000186007.9	2.73	0.08	1.788	2.9e-81
IFNLR1	ENSG00000185436.11	4.04	0.46	1.787	1.29e-37
ASB9	ENSG00000102048.15	5.38	0.85	1.786	1.78e-95
LEF1	ENSG00000138795.9	8.9	1.87	1.786	1.18e-73
MZT1	ENSG00000204899.5	19	4.81	1.783	1.42e-141
LGALS3	ENSG00000131981.15	893.236	259.429	1.78	1.76e-17
ATP1B1	ENSG00000143153.12	235.355	67.878	1.779	2.57e-36
SPAG1	ENSG00000104450.12	11.46	2.63	1.779	3.89e-37
ASPHD1	ENSG00000174939.10	6.82	1.28	1.778	1.24e-94
DSCC1	ENSG00000136982.5	7.54	1.49	1.778	1.52e-130
EXOSC5	ENSG00000077348.8	42.37	11.65	1.778	5.09e-138
C17orf96	ENSG00000273604.1	4.14	0.5	1.777	1.28e-114
ALDH18A1	ENSG00000059573.8	60.9	17.08	1.776	6.1e-43
WNK4	ENSG00000126562.16	14.81	3.62	1.775	1.33e-21
SRPK1	ENSG00000096063.14	45.739	12.68	1.773	3.88e-99
SLC40A1	ENSG00000138449.10	65.19	18.371	1.773	1.67e-34
LACTB2	ENSG00000147592.8	35.37	9.64	1.773	2.52e-91
MDK	ENSG00000110492.15	187.311	54.131	1.772	1.88e-40
RP11-783K16.5	ENSG00000256940.1	5.08	0.78	1.772	1.47e-87
LYN	ENSG00000254087.7	21.19	5.5	1.771	1.4e-74
RORC	ENSG00000143365.16	6.88	1.31	1.77	8.06e-11
MIS18A	ENSG00000159055.3	16.22	4.05	1.77	3e-124
EIF6	ENSG00000242372.6	320.703	93.46	1.768	5.82e-89
MXRA5	ENSG00000101825.7	9.08	1.96	1.768	4.45e-38
MRPL17	ENSG00000158042.8	79.291	22.579	1.768	8.29e-142
CXCL13	ENSG00000156234.7	3.08	0.2	1.766	4.61e-11
LAMP3	ENSG00000078081.7	2.91	0.15	1.766	1.81e-81
HPRT1	ENSG00000165704.14	43.51	12.09	1.766	4.05e-120
KLK11	ENSG00000167757.13	4.34	0.57	1.766	1.01e-45
BLM	ENSG00000197299.10	5.73	0.98	1.765	9.06e-107
TMEM132A	ENSG00000006118.14	16.34	4.1	1.765	9.41e-89
FGFBP1	ENSG00000137440.4	6.78	1.29	1.764	0.000377
IGHV1-69-2	ENSG00000280411.1	15.93	3.99	1.762	0.000969
DCAF13	ENSG00000164934.13	42.739	11.91	1.76	9.45e-136
SERPINB1	ENSG00000021355.12	134.614	39.08	1.759	7.48e-57
HSPE1	ENSG00000115541.10	404.725	118.874	1.759	1.21e-82
TOP1MT	ENSG00000184428.12	45.361	12.7	1.759	2.43e-111
ZNF695	ENSG00000197472.14	2.82	0.13	1.757	8.46e-135
DDR1	ENSG00000204580.11	111.979	32.45	1.756	1.43e-42
PPAT	ENSG00000128059.8	10.08	2.28	1.756	8.19e-172
SNRPB	ENSG00000125835.17	307.895	90.509	1.755	8.13e-95
VDAC1	ENSG00000213585.10	296.707	87.177	1.755	3.05e-81
CCL3	ENSG00000277632.1	7.73	1.59	1.753	1.52e-40
MTHFD2	ENSG00000065911.11	58.351	16.62	1.752	2.47e-75
SLC35F2	ENSG00000110660.14	17.43	4.47	1.752	6.82e-49
RBP2	ENSG00000114113.6	3	0.19	1.749	5.53e-29
THEM6	ENSG00000130193.7	35.28	9.8	1.748	7.24e-96
NUP37	ENSG00000075188.8	38.109	10.65	1.747	4.34e-137
HACD3	ENSG00000074696.12	49.6	14.08	1.746	3.49e-119
TMPRSS13	ENSG00000137747.14	3.06	0.21	1.746	7.32e-76
FABP1	ENSG00000163586.9	608.746	180.793	1.746	0.00614
RASSF6	ENSG00000169435.13	5.24	0.86	1.746	1.15e-13
PANK1	ENSG00000152782.16	10.22	2.35	1.744	1.3e-34
RP11-544M22.13	ENSG00000270149.5	2.75	0.12	1.743	2.2e-25
IDH1	ENSG00000138413.13	101.131	29.549	1.741	9.98e-34
CMTM7	ENSG00000153551.13	24.271	6.57	1.739	1.44e-77
ZDHHC12	ENSG00000160446.18	74.31	21.58	1.738	8.06e-47
FAM57A	ENSG00000167695.14	19.849	5.25	1.738	2.2e-112
PGAM5	ENSG00000247077.6	38.88	10.98	1.735	1.46e-118
FCHO1	ENSG00000130475.14	7.65	1.6	1.734	1.83e-67
SNRPD1	ENSG00000167088.10	105.499	31.021	1.734	7.78e-108
TSTD1	ENSG00000215845.10	91.252	26.74	1.734	1.45e-31
IFI30	ENSG00000216490.3	145.784	43.14	1.734	2.41e-34
SLC37A1	ENSG00000160190.13	25.259	6.9	1.733	2.03e-22
KRT15	ENSG00000171346.13	6.14	1.15	1.732	2.5e-51
PABPC1	ENSG00000070756.13	1683.44	506.598	1.731	2.48e-77
ITGB6	ENSG00000115221.10	8.33	1.81	1.731	3.71e-43
SRPRB	ENSG00000144867.11	54.738	15.79	1.731	9.42e-114
ANO9	ENSG00000185101.12	54.481	15.72	1.73	2.98e-20
LINC00152	ENSG00000222041.10	29.811	8.29	1.73	4.32e-71
AC007009.1	ENSG00000244239.1	5.89	1.08	1.728	8.27e-43
MYO10	ENSG00000145555.14	21.72	5.86	1.728	1.57e-62
RP11-1149O23.3	ENSG00000246582.2	5.36	0.92	1.728	7.67e-77
SH3YL1	ENSG00000035115.21	75.071	22	1.726	9.47e-62
RP11-641D5.1	ENSG00000213178.3	360.66	108.322	1.726	1.02e-81
CBX8	ENSG00000141570.10	8.75	1.95	1.725	2.1e-159
NCOA7	ENSG00000111912.18	40.201	11.46	1.725	8.21e-66
HENMT1	ENSG00000162639.15	13.18	3.29	1.725	3.6e-74
PPARG	ENSG00000132170.19	41.839	11.97	1.724	5.44e-23
OASL	ENSG00000135114.12	5.84	1.07	1.724	5.12e-17
RCC2	ENSG00000179051.13	63.039	18.379	1.724	4.19e-119
CHAC1	ENSG00000128965.11	6.59	1.3	1.722	5.34e-65
RPS21	ENSG00000171858.17	4597.71	1393.6	1.721	2.95e-67
GIPC2	ENSG00000137960.5	10.23	2.41	1.72	3.62e-25
EEF1A1P6	ENSG00000233476.3	35.409	10.06	1.719	1.75e-76
SRD5A1	ENSG00000145545.11	11.41	2.77	1.719	3.23e-99
CLSPN	ENSG00000092853.13	3.08	0.24	1.718	1.73e-97
SYT13	ENSG00000019505.7	7.03	1.44	1.718	5.37e-15
TREM1	ENSG00000124731.12	3.87	0.48	1.718	1.49e-35
PDIA3	ENSG00000167004.12	421.678	127.521	1.718	2.16e-71
HOXB-AS4	ENSG00000242207.1	3.21	0.28	1.718	1.03e-24
SLC16A3	ENSG00000141526.14	70.15	20.649	1.717	5.96e-42
NLN	ENSG00000123213.22	11.97	2.95	1.715	1.65e-83
NDC1	ENSG00000058804.11	13.99	3.57	1.714	1.05e-112
RP11-61N20.3	ENSG00000226268.3	5.76	1.06	1.714	8.86e-93
ARNTL2	ENSG00000029153.14	5.98	1.13	1.712	2.93e-81
RPL7P9	ENSG00000137970.7	75.3	22.29	1.712	3.6e-91
RP3-325F22.5	ENSG00000272189.1	2.8	0.16	1.712	1.96e-99
KLK8	ENSG00000129455.15	2.27	0	1.709	7.33e-50
GPSM2	ENSG00000121957.12	37.25	10.71	1.708	7.45e-77
HOXB13	ENSG00000159184.7	4.16	0.58	1.707	6.75e-15
NUDT8	ENSG00000167799.9	19.849	5.39	1.706	4.52e-37
FIBCD1	ENSG00000130720.12	4.12	0.57	1.705	5.51e-23
HNRNPA1P10	ENSG00000214223.4	8.36	1.87	1.705	5.18e-112
C4BPB	ENSG00000123843.12	7.37	1.57	1.703	7.87e-27
HSPH1	ENSG00000120694.19	79.478	23.72	1.703	1.34e-47
MUC5B	ENSG00000117983.17	20.54	5.64	1.698	0.000697
LRP4	ENSG00000134569.9	14.48	3.77	1.698	3.6e-31
RP11-649E7.5	ENSG00000258377.1	2.7	0.14	1.698	3.87e-19
ECE2	ENSG00000145194.17	12.36	3.12	1.697	5.97e-140
PTPRH	ENSG00000080031.9	12.23	3.08	1.697	0.000196
RPA3	ENSG00000106399.11	47.712	14.05	1.695	1.82e-110
INCENP	ENSG00000149503.12	18.01	4.87	1.695	4.41e-99
TREM2	ENSG00000095970.16	4.63	0.74	1.694	3.34e-45
CXCL5	ENSG00000163735.6	2.36	0.04	1.692	2.25e-43
TNFRSF10A	ENSG00000104689.9	10.05	2.42	1.692	9.72e-87
CXCR3	ENSG00000186810.7	3.94	0.53	1.691	3.28e-45
BYSL	ENSG00000112578.9	24.849	7.02	1.688	1.26e-133
RP11-234B24.2	ENSG00000255474.1	7.12	1.52	1.688	2.55e-16
C19orf45	ENSG00000198723.10	4.57	0.73	1.687	6.38e-79
KIAA1524	ENSG00000163507.13	5.82	1.12	1.686	5.5e-134
STRA6	ENSG00000137868.18	2.63	0.13	1.684	6.14e-74
ANKEF1	ENSG00000132623.15	4.17	0.61	1.683	3.31e-99
ODC1	ENSG00000115758.12	117.278	35.829	1.683	1.68e-81
ERN2	ENSG00000134398.12	32.54	9.45	1.682	1.48e-09
MT1G	ENSG00000125144.13	94.378	28.749	1.681	0.00184
EZR	ENSG00000092820.17	157.356	48.431	1.68	2.43e-34
DHFR	ENSG00000228716.6	23.63	6.69	1.679	2.72e-93
PRR7	ENSG00000131188.11	5.08	0.9	1.678	4.65e-133
RP11-44F21.5	ENSG00000260265.1	4.15	0.61	1.678	3.96e-38
MAFG-AS1	ENSG00000265688.1	4.02	0.57	1.677	1.08e-158
PSPH	ENSG00000146733.13	15.74	4.24	1.676	2.49e-108
NKD2	ENSG00000145506.13	13.78	3.63	1.675	6.4e-36
SGOL2	ENSG00000163535.17	4.43	0.7	1.675	1.27e-130
PLA2G7	ENSG00000146070.16	4.2	0.63	1.674	1.65e-33
SMIM15	ENSG00000188725.7	52.261	15.69	1.674	2.21e-76
SLC6A14	ENSG00000268104.2	2.25	0.02	1.672	1.46e-49
DARS2	ENSG00000117593.9	17.53	4.82	1.671	2.21e-81
SNX8	ENSG00000106266.8	30.391	8.86	1.671	3.13e-92
MTFP1	ENSG00000242114.5	30.33	8.84	1.671	1.55e-48
UGT1A6	ENSG00000167165.18	2.85	0.21	1.67	2.22e-21
MCM6	ENSG00000076003.4	24.669	7.07	1.669	7.33e-118
SRD5A3	ENSG00000128039.10	18.911	5.27	1.667	5.52e-82
RNF183	ENSG00000165188.13	3.54	0.43	1.667	2e-88
RPL7AP30	ENSG00000241741.1	6.36	1.32	1.666	6.36e-125
WDR62	ENSG00000075702.16	3.79	0.51	1.665	7.45e-110
ZNF367	ENSG00000165244.6	4.71	0.8	1.665	2.14e-129
TMSB10	ENSG00000034510.5	4272.01	1348.46	1.663	4.52e-55
SLC39A5	ENSG00000139540.11	52.94	16.03	1.663	1.28e-07
RP11-204C16.4	ENSG00000217624.2	2.67	0.16	1.662	4.19e-122
RP11-486A14.1	ENSG00000257512.1	2.7	0.17	1.661	6.4e-24
CFB	ENSG00000243649.8	69.478	21.299	1.66	3.87e-45
CCT5	ENSG00000150753.11	238.508	74.889	1.658	2.09e-97
MST1R	ENSG00000164078.12	44.169	13.31	1.658	2.07e-24
DDX21	ENSG00000165732.12	47.212	14.32	1.654	1.33e-86
NOB1	ENSG00000141101.12	77.939	24.08	1.654	3.77e-136
RP11-423H2.1	ENSG00000170089.15	32.68	9.7	1.654	1.7e-78
RP11-345J4.5	ENSG00000261740.5	40.101	12.06	1.654	4.74e-76
ALYREF	ENSG00000183684.7	114.316	35.671	1.653	1.44e-105
C1GALT1	ENSG00000106392.10	16.64	4.61	1.653	1.27e-101
PLAGL2	ENSG00000126003.6	17.54	4.9	1.652	4.07e-80
AJUBA	ENSG00000129474.15	8.17	1.92	1.651	1.98e-99
USP43	ENSG00000154914.16	4.37	0.71	1.651	1.24e-24
PRDX5	ENSG00000126432.13	586.179	186.095	1.65	3.08e-43
BRCA2	ENSG00000139618.14	3.45	0.42	1.648	1.03e-133
CPXM1	ENSG00000088882.7	5.74	1.15	1.648	2.38e-41
DSN1	ENSG00000149636.15	17.48	4.9	1.647	1.26e-122
FAM83B	ENSG00000168143.8	3.38	0.4	1.646	3.44e-18
FAM3C2	ENSG00000174028.6	17.62	4.95	1.646	7.21e-56
MTCH2	ENSG00000109919.9	130.861	41.151	1.645	1.44e-65
OSBPL3	ENSG00000070882.12	10.18	2.58	1.643	6.91e-86
HCP5	ENSG00000206337.10	29.39	8.74	1.642	2.08e-30
RP11-318C24.1	ENSG00000230777.1	2.12	0	1.642	1.14e-15
RP11-706O15.3	ENSG00000234449.2	3.62	0.48	1.642	2.06e-29
DEFA5	ENSG00000164816.7	3.21	0.35	1.641	5.04e-16
Metazoa_SRP	ENSG00000278771.1	2.96	0.27	1.641	1.75e-50
PIGU	ENSG00000101464.10	38.641	11.72	1.64	5.49e-99
SMIM6	ENSG00000259120.2	3.52	0.45	1.64	3.21e-09
BOLA2	ENSG00000183336.7	21.12	6.1	1.639	8.61e-57
ST6GAL1	ENSG00000073849.14	34.279	10.33	1.639	1.16e-33
TAGLN2	ENSG00000158710.14	614.427	196.924	1.637	2e-76
PDXK	ENSG00000160209.18	84.941	26.64	1.637	1.42e-78
PNP	ENSG00000198805.11	86.377	27.089	1.637	2.35e-57
RNU1-106P	ENSG00000207110.1	2.11	0	1.637	1.35e-10
RFT1	ENSG00000163933.9	22.15	6.45	1.636	1.34e-136
MFI2	ENSG00000163975.11	14.11	3.86	1.636	1.6e-65
HM13	ENSG00000101294.16	197.813	63.03	1.635	4.23e-98
PYCRL	ENSG00000104524.13	13.31	3.61	1.634	3.71e-116
RP11-44F14.2	ENSG00000261804.1	2.41	0.1	1.632	5.15e-78
TFDP1	ENSG00000198176.12	80.543	25.359	1.629	3.28e-126
ERO1L	ENSG00000197930.12	37.369	11.41	1.628	1.97e-94
E2F5	ENSG00000133740.10	13.58	3.72	1.627	1.15e-115
WDR3	ENSG00000065183.15	12.31	3.31	1.627	6.57e-98
MCM5	ENSG00000100297.15	38.321	11.73	1.627	5.12e-80
CDCA4	ENSG00000170779.10	14.28	3.95	1.626	2.99e-134
RPP25	ENSG00000178718.6	15.36	4.3	1.626	6.49e-66
RP11-303E16.2	ENSG00000261061.1	6.96	1.58	1.625	2.89e-131
DPP3	ENSG00000254986.7	58.59	18.33	1.624	1.51e-61
LTB	ENSG00000227507.2	7.56	1.78	1.623	5.27e-18
METTL1	ENSG00000037897.16	36.329	11.13	1.622	1.54e-116
CSE1L	ENSG00000124207.16	58.85	18.46	1.621	3.6e-117
TPMT	ENSG00000137364.4	24.68	7.35	1.621	2.82e-30
BZW2	ENSG00000136261.14	102.978	32.83	1.62	5.91e-111
RPL15P3	ENSG00000212802.4	23.23	6.89	1.619	2.12e-81
RHOV	ENSG00000104140.6	3.79	0.56	1.618	1.09e-24
IL4I1	ENSG00000104951.15	3.79	0.56	1.618	6.05e-49
GARS	ENSG00000106105.13	109.72	35.06	1.618	4.92e-100
COMP	ENSG00000105664.10	3.32	0.41	1.615	2.11e-28
HES6	ENSG00000144485.10	51.14	16.03	1.614	4.23e-69
TIMELESS	ENSG00000111602.11	15.63	4.44	1.612	6.78e-101
RPL35P1	ENSG00000237991.3	3.83	0.58	1.612	4.58e-86
TFRC	ENSG00000072274.12	90.239	28.909	1.609	7.23e-48
NKD1	ENSG00000140807.5	7.91	1.92	1.609	2.73e-37
GSKIP	ENSG00000100744.14	36.829	11.42	1.607	2.68e-18
RP11-452I5.2	ENSG00000266036.1	4.36	0.76	1.607	9.52e-15
DUSP4	ENSG00000120875.8	4.39	0.77	1.606	4.12e-48
G3BP1	ENSG00000145907.14	60.972	19.37	1.605	1.44e-110
SCARB1	ENSG00000073060.15	55.02	17.43	1.604	1.78e-79
FAM110A	ENSG00000125898.12	11.65	3.16	1.604	1.69e-76
RP11-977G19.10	ENSG00000144785.8	2.04	0	1.604	1.15e-35
IGKV3-20	ENSG00000239951.1	173.753	56.5	1.604	0.000577
TMED3	ENSG00000166557.12	108.21	34.951	1.603	1.29e-84
MYO6	ENSG00000196586.13	27.04	8.23	1.603	2.67e-64
TFAP4	ENSG00000090447.11	17.91	5.23	1.602	1.78e-127
LRRC59	ENSG00000108829.9	107.083	34.599	1.602	6.02e-72
CD44	ENSG00000026508.16	151.88	49.381	1.601	5.03e-58
ADM2	ENSG00000128165.8	2.88	0.28	1.6	2.95e-78
STEAP3	ENSG00000115107.19	14.16	4	1.6	6.53e-44
LYPLA1	ENSG00000120992.17	58.169	18.52	1.6	5.09e-88
DNAJC15	ENSG00000120675.5	34.201	10.62	1.599	1.93e-67
IDO1	ENSG00000131203.12	5	0.98	1.599	1.7e-20
NIP7	ENSG00000132603.13	28.879	8.87	1.598	4.72e-123
PDIA6	ENSG00000143870.12	222.074	72.69	1.598	7.45e-80
RUVBL1	ENSG00000175792.11	52.171	16.57	1.598	5.83e-132
RP5-864K19.6	ENSG00000274944.4	2.33	0.1	1.598	8.37e-32
SPNS2	ENSG00000183018.8	32.28	10	1.597	2.46e-49
RP11-353N14.4	ENSG00000262188.1	2.6	0.19	1.597	4.17e-70
ANXA13	ENSG00000104537.16	13.59	3.83	1.595	2.71e-17
NLE1	ENSG00000073536.17	18.27	5.38	1.595	1.53e-128
LSM8	ENSG00000128534.7	56.869	18.15	1.595	1.83e-137
MALL	ENSG00000144063.3	39.639	12.45	1.595	0.000189
FANCD2	ENSG00000144554.10	11.41	3.11	1.594	1.12e-88
RHBDL2	ENSG00000158315.10	5.61	1.19	1.594	0.00375
TMEM105	ENSG00000185332.6	2.32	0.1	1.594	1.21e-104
NEK6	ENSG00000119408.16	32.329	10.05	1.593	1.13e-103
NUDT5	ENSG00000165609.12	64.56	20.73	1.593	6.9e-115
CSTF2	ENSG00000101811.13	20.01	5.97	1.592	4.86e-93
DLEU1_1	ENSG00000276089.1	5.36	1.11	1.592	1.69e-25
LRRC31	ENSG00000114248.9	4.85	0.94	1.592	0.000197
ZWILCH	ENSG00000174442.11	10.12	2.69	1.592	3.19e-112
TMPO	ENSG00000120802.13	48.381	15.39	1.591	6e-93
MLEC	ENSG00000110917.7	133.287	43.621	1.59	6.23e-54
HIST3H2A	ENSG00000181218.5	14.05	4	1.59	1.85e-77
NIPSNAP1	ENSG00000184117.11	45.809	14.55	1.59	6.05e-67
TCN1	ENSG00000134827.7	2.25	0.08	1.589	5.76e-47
AUNIP	ENSG00000127423.10	3.3	0.43	1.588	1.07e-163
NXT2	ENSG00000101888.11	8.2	2.06	1.588	3.83e-102
SND1	ENSG00000197157.10	124.369	40.731	1.587	9.43e-117
HGH1	ENSG00000235173.6	30.11	9.36	1.586	5.68e-114
CAPN12	ENSG00000182472.8	7.4	1.8	1.585	1.75e-32
TGIF2-C20orf24	ENSG00000259399.1	2	0	1.585	8.39e-57
EFNA1	ENSG00000169242.11	96.79	31.62	1.584	1.44e-49
KIF20B	ENSG00000138182.14	5.23	1.08	1.583	5.48e-126
NIFK	ENSG00000155438.11	64.78	20.949	1.583	1.13e-125
FANCF	ENSG00000183161.4	8.35	2.12	1.583	1.27e-110
RPL39	ENSG00000198918.7	4878.43	1628.02	1.583	1.72e-58
CCRL2	ENSG00000121797.9	9.63	2.55	1.582	2.64e-32
CKLF	ENSG00000217555.12	67.878	22.031	1.581	7.78e-88
TXN	ENSG00000136810.12	519.614	173.032	1.581	3.59e-55
NUDT14	ENSG00000183828.14	40.251	12.79	1.581	1.2e-64
HOTTIP	ENSG00000243766.7	6.63	1.55	1.581	5.05e-06
AC011737.2	ENSG00000204196.5	38.969	12.37	1.58	3.01e-76
DUSP2	ENSG00000158050.4	9.01	2.35	1.579	4.1e-49
SNRPF	ENSG00000139343.10	57.368	18.539	1.579	3.98e-118
PGD	ENSG00000142657.20	97.288	31.899	1.579	1e-70
RPN1	ENSG00000163902.11	195.117	64.641	1.579	5.79e-87
MGAT4B	ENSG00000161013.16	243.587	80.918	1.578	1.44e-20
KIAA1257	ENSG00000114656.10	2.7	0.24	1.577	3.51e-125
CBX3	ENSG00000122565.18	182.556	60.58	1.576	3.31e-116
DENND1C	ENSG00000205744.9	21.44	6.53	1.575	4.4e-22
HELZ2	ENSG00000130589.16	22.441	6.87	1.575	1.82e-80
RPL41	ENSG00000279483.1	5276.26	1770.82	1.575	1.07e-49
ACAT2	ENSG00000120437.8	28.281	8.85	1.572	4.5e-31
AGT	ENSG00000135744.7	10.8	2.97	1.572	3.52e-44
MARS2	ENSG00000247626.4	8.93	2.34	1.572	8.65e-90
KNSTRN	ENSG00000128944.13	18.17	5.46	1.569	5.57e-104
WDR12	ENSG00000138442.9	51.771	16.781	1.569	9.82e-117
NUDT15	ENSG00000136159.3	24.39	7.58	1.565	6.47e-85
SPP1	ENSG00000118785.13	49.23	15.99	1.564	3.57e-16
ERCC6L	ENSG00000186871.6	2.49	0.18	1.564	1.42e-141
HN1L	ENSG00000206053.12	54.371	17.74	1.563	1.84e-115
CHAF1B	ENSG00000159259.7	4.73	0.94	1.562	3.17e-131
KRT7	ENSG00000135480.14	6.38	1.5	1.562	8.59e-47
RP11-316M1.12	ENSG00000259357.2	2.69	0.25	1.562	2.51e-37
CENPI	ENSG00000102384.13	3.78	0.62	1.561	1.21e-135
SLC1A4	ENSG00000115902.10	16.5	4.93	1.561	7.09e-85
SMKR1	ENSG00000240204.2	2.54	0.2	1.561	1.45e-86
MEX3A	ENSG00000254726.2	3.1	0.39	1.561	1.01e-94
SLC7A11	ENSG00000151012.13	2.45	0.17	1.56	1.11e-102
HSD11B2	ENSG00000176387.6	68.19	22.461	1.56	0.00155
EIF2AK1	ENSG00000086232.12	76.288	25.23	1.559	5.56e-106
SLC16A13	ENSG00000174327.6	5.04	1.05	1.559	9.62e-74
SH3BP4	ENSG00000130147.15	26.099	8.21	1.557	4.5e-110
LINC01224	ENSG00000269416.5	3.09	0.39	1.557	7.75e-17
LSM12P1	ENSG00000232024.2	14.52	4.28	1.556	1.17e-78
MAP2K6	ENSG00000108984.13	15.92	4.76	1.555	1.56e-18
GTF2IRD1	ENSG00000006704.10	36.959	11.94	1.553	4.33e-58
LAMA3	ENSG00000053747.15	22.86	7.13	1.553	4.46e-27
SLCO4A1	ENSG00000101187.15	36.359	11.73	1.553	2.16e-59
PRIM1	ENSG00000198056.13	11.06	3.11	1.553	8.32e-114
TMEM200A	ENSG00000164484.11	7.74	1.98	1.552	4.31e-29
MCM3	ENSG00000112118.17	71.258	23.659	1.551	1.68e-111
HNRNPA3P6	ENSG00000213300.5	8.43	2.22	1.55	4.25e-92
CDK4	ENSG00000135446.16	157.531	53.16	1.549	8.61e-103
GSS	ENSG00000100983.9	65.821	21.85	1.548	1.52e-59
RPL23AP65	ENSG00000243964.1	5.52	1.23	1.548	1.79e-74
BATF2	ENSG00000168062.9	17.43	5.31	1.546	1.14e-44
KIAA1549	ENSG00000122778.9	3.73	0.62	1.546	5.11e-140
C20orf24	ENSG00000101084.16	175.034	59.309	1.545	1.65e-71
LYPD6B	ENSG00000150556.16	2.88	0.33	1.545	6.95e-52
HSH2D	ENSG00000196684.12	12.45	3.61	1.545	3.73e-24
PAK6	ENSG00000259288.5	2.59	0.23	1.545	1.03e-94
PSMD14	ENSG00000115233.11	53.861	17.81	1.544	1.01e-124
LINC01106	ENSG00000175772.10	14.39	4.28	1.543	3.6e-23
CD24P4	ENSG00000185275.6	1.91	0	1.541	3.08e-17
LINC00992	ENSG00000248663.6	2.52	0.21	1.541	6.1e-15
DOK4	ENSG00000125170.10	39.33	12.87	1.54	1.13e-19
PGK1	ENSG00000102144.13	483.978	165.833	1.54	4.59e-70
YDJC	ENSG00000161179.13	31.631	10.22	1.54	1.82e-89
PSMG1	ENSG00000183527.11	78.962	26.521	1.539	2.87e-86
ADORA2B	ENSG00000170425.3	11.83	3.42	1.537	2.91e-20
EIF4EBP1	ENSG00000187840.4	82.813	27.88	1.537	1.13e-81
KLK1	ENSG00000167748.10	42.191	13.88	1.537	2.41e-08
NPM1	ENSG00000181163.13	1590.87	547.569	1.537	1.64e-68
OR7E14P	ENSG00000184669.7	4.63	0.94	1.537	2.05e-19
RPS2	ENSG00000140988.15	3907.96	1346.87	1.536	2.26e-60
PPIB	ENSG00000166794.4	590.174	202.881	1.536	9.71e-63
CHAF1A	ENSG00000167670.15	15.05	4.54	1.535	1.55e-94
SSR1	ENSG00000124783.12	67.522	22.641	1.535	9.64e-79
FTH1P8	ENSG00000219507.4	9.81	2.73	1.535	2.37e-38
EBPL	ENSG00000123179.13	81.26	27.41	1.534	1.39e-99
TIMP1	ENSG00000102265.11	420.306	144.526	1.534	1.19e-42
YWHAZ	ENSG00000164924.17	524.718	180.58	1.534	3.39e-71
B3GNT5	ENSG00000176597.11	13.76	4.1	1.533	3.31e-30
C10orf2	ENSG00000107815.7	13.15	3.89	1.533	4.31e-125
CBFB	ENSG00000067955.13	30.98	10.05	1.533	2.67e-126
CYB561	ENSG00000008283.15	48.05	15.95	1.533	4.43e-62
NCAPD2	ENSG00000010292.12	33.499	10.92	1.533	8.84e-98
LIG1	ENSG00000105486.13	31.89	10.37	1.532	2.4e-81
TNFSF9	ENSG00000125657.4	3.25	0.47	1.532	8.46e-48
SP5	ENSG00000204335.3	4.64	0.95	1.532	5.84e-47
IGLV3-25	ENSG00000211659.2	16.87	5.18	1.532	0.00401
ADAM12	ENSG00000148848.14	2.41	0.18	1.531	3.04e-56
ZDHHC20	ENSG00000180776.15	35.981	11.8	1.531	1.71e-103
PSME2	ENSG00000100911.13	309.2	106.439	1.53	3.46e-53
TRIM2	ENSG00000109654.14	35.019	11.47	1.53	1.46e-61
RP11-304L19.3	ENSG00000261123.1	15.37	4.67	1.53	1.34e-90
ZNF185	ENSG00000147394.18	7.57	1.97	1.529	2.84e-55
JHDM1D-AS1	ENSG00000260231.1	10.76	3.08	1.527	5.92e-38
TMEM206	ENSG00000065600.12	7.18	1.84	1.526	1.73e-147
SEMA4G	ENSG00000095539.15	31.55	10.3	1.526	3.64e-06
PSMB8	ENSG00000204264.8	173.753	59.672	1.526	2.03e-52
ARHGAP18	ENSG00000146376.10	15.26	4.65	1.525	9.16e-79
LASP1	ENSG00000002834.17	120.709	41.3	1.525	1.39e-42
TAP1	ENSG00000168394.10	90.283	30.781	1.522	7.06e-49
MIF	ENSG00000240972.1	554.713	192.444	1.522	1.11e-69
BRCA1	ENSG00000012048.19	8.76	2.4	1.521	4.97e-106
NAT2	ENSG00000156006.4	3.88	0.7	1.521	0.00261
FASN	ENSG00000169710.6	117.498	40.299	1.521	1.58e-47
BDH1	ENSG00000161267.11	56.051	18.89	1.52	2.24e-15
ATP1A1	ENSG00000163399.15	535.186	186.043	1.519	4.9e-17
ERMP1	ENSG00000099219.13	16.82	5.22	1.519	1.08e-57
SH3BP1	ENSG00000100092.20	23.569	7.57	1.519	9.08e-13
POLE2	ENSG00000100479.12	7.31	1.9	1.519	3.57e-82
SLC7A1	ENSG00000139514.12	24.08	7.75	1.519	9.67e-77
ETS2	ENSG00000157557.11	176.496	60.93	1.519	7.13e-56
AGPAT5	ENSG00000155189.11	16.13	4.98	1.518	5.84e-61
BAMBI	ENSG00000095739.10	7.82	2.08	1.518	1.31e-39
WBSCR27	ENSG00000165171.10	7.25	1.88	1.518	1.13e-36
BMP4	ENSG00000125378.15	41.151	13.73	1.517	6.89e-50
CLCN3	ENSG00000109572.13	32.581	10.73	1.517	2.29e-49
CXXC5	ENSG00000171604.11	43.87	14.69	1.516	1.35e-87
FAM49B	ENSG00000153310.18	46.85	15.75	1.514	7.48e-90
IGKV3-15	ENSG00000244437.1	48.65	16.381	1.514	0.00059
EEF1A1P12	ENSG00000214199.3	2.54	0.24	1.513	1.38e-111
IFI6	ENSG00000126709.14	117.042	40.349	1.513	1.23e-26
WDR43	ENSG00000163811.11	26.521	8.65	1.512	8.26e-126
RP4-738P15.6	ENSG00000279322.1	8.84	2.45	1.512	1.02e-10
ABCC3	ENSG00000108846.15	45.509	15.32	1.511	3.18e-08
DTX2	ENSG00000091073.19	47.009	15.85	1.511	1.22e-72
STT3A	ENSG00000134910.12	123.974	42.881	1.51	9e-94
WDHD1	ENSG00000198554.11	5.09	1.14	1.509	2.14e-44
FCGR3A	ENSG00000203747.9	13.45	4.08	1.508	6.52e-15
TOMM40	ENSG00000130204.12	78.973	27.131	1.507	1.56e-94
RP11-805J14.5	ENSG00000254721.1	10.03	2.88	1.507	5.15e-67
CREB3L1	ENSG00000157613.10	39.14	13.14	1.505	1.04e-11
TMC7	ENSG00000170537.12	5.47	1.28	1.505	3.2e-44
GOLIM4	ENSG00000173905.8	49.7	16.86	1.505	1.56e-44
SYNE4	ENSG00000181392.14	8.48	2.34	1.505	4.96e-17
UNG	ENSG00000076248.10	42.611	14.39	1.503	4.16e-77
PPIH	ENSG00000171960.10	64.632	22.161	1.503	1.01e-110
RPL13AP5	ENSG00000236552.2	189.243	66.16	1.502	1.92e-58
TM4SF1	ENSG00000169908.10	95.451	33.109	1.5	5.46e-37
RTN4R	ENSG00000040608.13	4.4	0.91	1.499	2.11e-82
SAMD13	ENSG00000203943.8	6.09	1.51	1.498	4.65e-10
EFCAB11	ENSG00000140025.15	9.92	2.87	1.497	6.35e-113
SKP2	ENSG00000145604.15	12.44	3.76	1.497	2.99e-113
UBE2N	ENSG00000177889.9	116.258	40.599	1.495	2.71e-88
RIPK4	ENSG00000183421.11	6.92	1.81	1.495	1.1e-61
AC009299.3	ENSG00000227403.1	2.38	0.2	1.494	1.11e-59
PUS7	ENSG00000091127.13	12.52	3.8	1.494	3.43e-116
PLA2G4F	ENSG00000168907.13	5.98	1.48	1.493	2.63e-05
MRPL3	ENSG00000114686.8	96.569	33.7	1.492	2.26e-107
GK	ENSG00000198814.12	10.76	3.18	1.492	1.82e-32
SUMO1P3	ENSG00000235082.2	4.68	1.02	1.492	4.85e-74
CD55	ENSG00000196352.13	65.258	22.579	1.491	9.23e-42
TSSC1	ENSG00000032389.12	26.469	8.77	1.491	1.67e-115
HSPA5	ENSG00000044574.7	230.463	81.351	1.491	3.17e-45
NEIL3	ENSG00000109674.3	2.12	0.11	1.491	2.33e-114
RRP9	ENSG00000114767.6	34.13	11.5	1.491	3.02e-121
RPL8	ENSG00000161016.15	4507.46	1606.6	1.488	1.33e-54
RP11-1143G9.4	ENSG00000257764.2	6.66	1.73	1.488	4.38e-11
RNASET2	ENSG00000026297.15	135.711	47.811	1.486	7.42e-60
TXNDC5	ENSG00000239264.8	141.366	49.81	1.486	2.26e-30
SMC2	ENSG00000136824.18	9.72	2.83	1.485	2.36e-106
TXNDC17	ENSG00000129235.10	164.175	58.068	1.484	2.89e-43
ARHGEF38	ENSG00000236699.8	3.11	0.47	1.483	5.23e-61
CTSH	ENSG00000103811.15	173.644	61.49	1.483	3.38e-64
PROX1	ENSG00000117707.15	4.87	1.1	1.483	3.44e-74
CHRNA5	ENSG00000169684.13	6.18	1.57	1.482	8.31e-78
RCN1	ENSG00000049449.8	102.721	36.121	1.482	2.47e-81
PYCARD	ENSG00000103490.13	68.759	23.97	1.482	4.81e-27
DDAH1	ENSG00000153904.18	41.14	14.1	1.481	3.65e-58
PDCD2L	ENSG00000126249.7	16.64	5.32	1.481	8.44e-128
POLR3K	ENSG00000161980.5	22.05	7.26	1.481	5.81e-118
ELOVL6	ENSG00000170522.9	12.61	3.88	1.48	2.22e-18
RUVBL2	ENSG00000183207.12	105.741	37.281	1.479	1.97e-107
ARSD	ENSG00000006756.15	24.849	8.3	1.475	1.34e-35
SLC35A2	ENSG00000102100.14	36.339	12.45	1.473	7.82e-87
RP11-54H7.4	ENSG00000275216.1	1.86	0.03	1.473	8.01e-56
SET	ENSG00000119335.16	276.435	99.057	1.471	4.29e-85
HUNK	ENSG00000142149.8	4.99	1.16	1.471	1.18e-40
PIK3AP1	ENSG00000155629.14	5.93	1.5	1.471	5.28e-35
RP11-205M5.3	ENSG00000280064.1	28.31	9.57	1.471	1.03e-30
NUDT1	ENSG00000106268.15	48.26	16.781	1.47	7.27e-102
CYBA	ENSG00000051523.10	316.135	113.59	1.469	2.37e-34
IGF2BP2	ENSG00000073792.15	19.71	6.48	1.469	2.63e-45
INPP5D	ENSG00000168918.13	20.649	6.82	1.469	1.5e-31
ZNF593	ENSG00000142684.7	18.95	6.21	1.468	1.01e-119
LMAN2	ENSG00000169223.14	180.33	64.551	1.468	8.77e-68
NUDT4	ENSG00000173598.13	78.21	27.63	1.468	1.56e-68
KRT6B	ENSG00000185479.5	2.07	0.11	1.468	1.32e-42
RPL36A	ENSG00000241343.9	2847.14	1028.69	1.468	1.92e-57
LY6E	ENSG00000160932.10	140.887	50.341	1.467	3.06e-36
RPL41P2	ENSG00000256338.2	91.849	32.581	1.467	9.28e-67
RP11-138I1.4	ENSG00000265401.1	147.584	52.749	1.467	3.74e-50
CLN6	ENSG00000128973.11	39.461	13.65	1.466	1.48e-96
VRK1	ENSG00000100749.7	18.92	6.21	1.466	1.62e-48
EIF1AX	ENSG00000173674.10	72.178	25.509	1.465	7.07e-90
TBXAS1	ENSG00000059377.15	18.539	6.08	1.465	4.89e-42
RP11-424C20.2	ENSG00000256663.1	2.01	0.09	1.465	2.42e-121
SGK223	ENSG00000275342.4	7.3	2.01	1.463	1.65e-25
BZW1P2	ENSG00000198406.7	13.52	4.27	1.462	4.11e-42
FUT8	ENSG00000033170.16	21.07	7.01	1.462	4.68e-66
TRAF4	ENSG00000076604.14	54.64	19.2	1.462	2.04e-31
LSM7	ENSG00000130332.14	205.913	74.089	1.462	8.33e-91
MSH2	ENSG00000095002.12	16.14	5.23	1.46	1.68e-98
TM9SF2	ENSG00000125304.8	117.783	42.191	1.46	3.07e-53
MRPS23	ENSG00000181610.12	53.69	18.88	1.46	9.57e-98
PKM	ENSG00000067225.17	628.73	228.001	1.459	4.7e-63
KRT8P11	ENSG00000255815.3	2.08	0.12	1.459	6.47e-26
AMMECR1	ENSG00000101935.9	6.5	1.73	1.458	2.22e-122
PPP1R14BP3	ENSG00000179967.11	7.27	2.01	1.458	1.09e-95
ABHD2	ENSG00000140526.16	32.13	11.07	1.457	1.85e-57
CDKN2A	ENSG00000147889.16	5.12	1.23	1.456	8.52e-45
KIF14	ENSG00000118193.11	2.1	0.13	1.456	4.16e-134
LINC00239	ENSG00000258512.1	2.32	0.21	1.456	4.29e-76
MYO1A	ENSG00000166866.12	28.799	9.87	1.455	0.00128
EEF1A1P9	ENSG00000249264.1	2.34	0.22	1.453	1.4e-105
RFWD3	ENSG00000168411.13	13.65	4.35	1.453	3e-132
MRPS35	ENSG00000061794.12	82.481	29.51	1.452	8.67e-86
TMEM54	ENSG00000121900.18	231.087	83.818	1.452	3.63e-07
LSM4	ENSG00000130520.10	188.144	68.142	1.452	5.85e-77
PDSS1	ENSG00000148459.15	17.85	5.89	1.452	1.57e-46
EVPL	ENSG00000167880.7	21.28	7.15	1.451	1.87e-55
CD82	ENSG00000085117.11	44.139	15.519	1.45	1.47e-42
PARD6B	ENSG00000124171.8	3.59	0.68	1.45	1.65e-71
SUV39H2	ENSG00000152455.15	7.74	2.2	1.45	1.61e-131
TRIB1	ENSG00000173334.3	35.099	12.21	1.45	4.67e-36
ALG1	ENSG00000033011.11	32.11	11.13	1.449	2.38e-92
C2orf72	ENSG00000204128.5	8.72	2.56	1.449	5.08e-05
CD2AP	ENSG00000198087.7	24.261	8.25	1.449	2.12e-29
C12orf49	ENSG00000111412.5	20.99	7.06	1.448	2.61e-55
TFCP2L1	ENSG00000115112.7	7.05	1.95	1.448	0.00764
ARFGEF3	ENSG00000112379.8	4.18	0.9	1.447	1.69e-65
SDSL	ENSG00000139410.14	14.58	4.72	1.446	2.15e-30
BRIX1	ENSG00000113460.12	36.269	12.69	1.445	5.07e-125
FAM72D	ENSG00000215784.5	2.37	0.24	1.442	4.19e-122
CCDC86	ENSG00000110104.11	32.651	11.39	1.441	8.05e-100
GLCE	ENSG00000138604.9	21.159	7.16	1.441	9.7e-77
ENO1	ENSG00000074800.13	925.442	340.378	1.44	1.51e-52
WDR4	ENSG00000160193.11	14.19	4.6	1.44	1.84e-101
ANXA2	ENSG00000182718.16	924.48	340.355	1.439	1.3e-49
BCL2L1	ENSG00000171552.12	96.85	35.099	1.439	7.68e-77
ZNRD1	ENSG00000066379.14	55.23	19.74	1.439	1.59e-117
BCL2A1	ENSG00000140379.7	4.5	1.03	1.438	7.09e-26
SLC31A1	ENSG00000136868.10	18.61	6.24	1.438	5.09e-61
FEZF1-AS1	ENSG00000230316.6	1.71	0	1.438	6.92e-54
RPL13AP20	ENSG00000234498.3	2.82	0.41	1.438	3.47e-65
DIAPH1	ENSG00000131504.15	54.481	19.49	1.437	2.57e-77
PDZD8	ENSG00000165650.11	16.81	5.58	1.437	2.15e-85
PVT1	ENSG00000249859.7	26.69	9.23	1.437	5.21e-42
PI4K2B	ENSG00000038210.12	15.26	5.01	1.436	9.84e-92
GMPS	ENSG00000163655.15	41.879	14.85	1.436	1.81e-114
NOLC1	ENSG00000166197.16	67.358	24.271	1.436	1.08e-83
ALG1L	ENSG00000189366.9	4.68	1.1	1.435	2.5e-71
H3F3AP4	ENSG00000235655.3	373.094	137.376	1.435	8.36e-43
C1orf53	ENSG00000203724.10	5.81	1.52	1.434	4.62e-60
DENND2D	ENSG00000162777.16	27.131	9.41	1.434	1.75e-33
SIPA1L3	ENSG00000105738.10	15.62	5.15	1.434	2.23e-21
PNPO	ENSG00000108439.9	20.189	6.84	1.434	6.41e-93
BZW1	ENSG00000082153.17	105.763	38.55	1.433	4.7e-59
CD47	ENSG00000196776.14	89.102	32.381	1.433	6.39e-83
CCDC64	ENSG00000135127.11	7.96	2.32	1.432	1.46e-70
RPP40	ENSG00000124787.13	11.98	3.81	1.432	2.82e-110
POLD2	ENSG00000106628.10	121.582	44.47	1.431	1.03e-96
PPIL1	ENSG00000137168.7	29.421	10.28	1.431	1.25e-94
HYOU1	ENSG00000149428.18	77.95	28.3	1.43	1.41e-63
SAMD5	ENSG00000203727.3	4.9	1.19	1.43	4.62e-30
CENPE	ENSG00000138778.11	3.01	0.49	1.428	3.38e-116
SLC35A3	ENSG00000117620.12	23.569	8.13	1.428	1.67e-13
HSPB1P1	ENSG00000236060.2	3.44	0.65	1.428	3.13e-39
BOP1	ENSG00000261236.5	58.651	21.18	1.427	2.55e-96
TDP1	ENSG00000042088.13	10.99	3.46	1.427	9.42e-114
TBCAP1	ENSG00000226781.1	2.36	0.25	1.427	1.97e-99
SH3PXD2A-AS1	ENSG00000280693.2	1.85	0.06	1.427	2.66e-71
CNNM4	ENSG00000158158.11	17.41	5.85	1.426	2.31e-06
PLEKHA6	ENSG00000143850.12	28.249	9.89	1.425	1.5e-23
C12orf45	ENSG00000151131.9	34	12.04	1.424	3.65e-114
NRARP	ENSG00000198435.3	21.45	7.37	1.423	9.47e-13
CNKSR1	ENSG00000142675.17	18.64	6.33	1.422	2.49e-18
LRP11	ENSG00000120256.9	25.69	8.96	1.422	6.15e-102
HSD17B12	ENSG00000149084.11	72.978	26.611	1.422	4.12e-71
NUDT16P1	ENSG00000246082.2	7.28	2.09	1.422	1.21e-25
FAM72A	ENSG00000196550.10	4.14	0.92	1.421	7.65e-118
XRCC2	ENSG00000196584.2	2.32	0.24	1.421	1.51e-141
ATP8B1	ENSG00000081923.10	31.811	11.26	1.42	3.93e-10
BRCC3	ENSG00000185515.14	23.96	8.33	1.42	4.59e-89
CBX4	ENSG00000141582.14	18.83	6.41	1.42	2.96e-94
RAP1GAP	ENSG00000076864.19	9.78	3.03	1.42	2.94e-11
EXOSC4	ENSG00000178896.6	47.649	17.19	1.419	2.4e-102
PPIA	ENSG00000196262.13	2362.83	883.63	1.418	9.97e-61
RP11-386G11.10	ENSG00000258017.1	85.947	31.541	1.418	1.25e-18
PTDSS1	ENSG00000156471.12	81.311	29.821	1.417	5.8e-82
MRPL42	ENSG00000198015.12	47.861	17.3	1.417	1.2e-94
RP11-529K1.3	ENSG00000260537.1	1.67	0	1.417	2.4e-23
FAM89A	ENSG00000182118.5	8.66	2.62	1.416	2.61e-72
ATG9B	ENSG00000181652.18	3.16	0.56	1.415	1.74e-67
BRIP1	ENSG00000136492.8	2.28	0.23	1.415	2.71e-42
FBL	ENSG00000105202.7	345.92	129.122	1.415	4.25e-75
TXNDC12	ENSG00000117862.11	50.98	18.491	1.415	7.46e-110
RP11-187E13.1	ENSG00000258474.1	2.04	0.14	1.415	2.28e-46
MPZL3	ENSG00000160588.9	5.98	1.62	1.414	7.96e-46
RHNO1	ENSG00000171792.10	23.84	8.32	1.414	1.33e-105
CHEK2	ENSG00000183765.20	16.731	5.66	1.413	3.99e-90
EEF1A1P5	ENSG00000196205.8	228.967	85.372	1.413	8.79e-43
TIMM8A	ENSG00000126953.5	9.33	2.88	1.413	1.15e-122
LYAR	ENSG00000145220.13	27.14	9.57	1.413	3.06e-103
FAM103A2P	ENSG00000235272.1	8.75	2.66	1.413	3.11e-33
POLR1B	ENSG00000125630.15	12.7	4.15	1.412	1.86e-128
HDDC3	ENSG00000184508.10	22.82	7.96	1.411	3.18e-71
NRAS	ENSG00000213281.4	21.201	7.35	1.411	2.54e-60
TMED2	ENSG00000086598.10	173.584	64.762	1.409	1.13e-77
RPL36	ENSG00000130255.12	1970.16	741.343	1.409	1.64e-56
NUS1P1	ENSG00000235636.1	3.25	0.6	1.409	8.7e-80
MGAM2	ENSG00000257743.8	2.08	0.16	1.409	1.12e-13
BLACAT1	ENSG00000281406.1	1.84	0.07	1.408	2.7e-99
CD68	ENSG00000129226.13	92.699	34.301	1.408	1.42e-21
PHB	ENSG00000167085.11	272.44	102.061	1.408	1.49e-66
APLN	ENSG00000171388.11	2.74	0.41	1.407	5.98e-64
EFNB1	ENSG00000090776.5	49.6	18.1	1.406	4.71e-53
STT3B	ENSG00000163527.9	82.629	30.589	1.405	5.46e-95
TMED10	ENSG00000170348.8	171.396	64.11	1.405	8.39e-49
SNX10	ENSG00000086300.15	5.67	1.52	1.404	1.23e-67
RANBP1	ENSG00000099901.16	162.545	60.799	1.404	2.79e-85
AVL9	ENSG00000105778.17	27.119	9.63	1.403	8.58e-98
C17orf53	ENSG00000125319.14	3.6	0.74	1.403	4e-112
HDGF	ENSG00000143321.18	288.074	108.322	1.403	1.52e-79
NEU1	ENSG00000204386.10	63.57	23.42	1.403	3.08e-62
SSR4	ENSG00000180879.13	507.441	191.486	1.401	3.01e-47
RPL10P3	ENSG00000230734.1	1.64	0	1.401	8.26e-67
MINOS1-NBL1	ENSG00000270136.5	8.14	2.46	1.401	7.37e-51
PREP	ENSG00000085377.13	57.611	21.209	1.4	1.46e-61
POC1B	ENSG00000139323.13	20.8	7.26	1.4	1.32e-108
PLEKHG4	ENSG00000196155.12	14.49	4.87	1.4	5.11e-51
RP6-65G23.3	ENSG00000259153.1	2.72	0.41	1.4	3.89e-82
LGALS3BP	ENSG00000108679.12	486.973	184.119	1.398	3.24e-40
ACTG1	ENSG00000184009.9	3175.13	1205.15	1.397	4.21e-37
NSDHL	ENSG00000147383.10	28.181	10.08	1.397	5.75e-93
CERS6-AS1	ENSG00000227617.8	27.71	9.91	1.396	1.77e-24
CNTD2	ENSG00000105219.8	2.42	0.3	1.395	3.85e-60
FRK	ENSG00000111816.7	2.94	0.5	1.393	2.82e-29
FUOM	ENSG00000148803.11	25.5	9.09	1.393	4.07e-31
ALG5	ENSG00000120697.8	61.371	22.76	1.392	8.14e-86
LDHA	ENSG00000134333.13	766.317	291.408	1.392	4.86e-42
RUNX1	ENSG00000159216.18	14.04	4.73	1.392	1.03e-60
FAM83G	ENSG00000188522.14	10.52	3.39	1.392	1e-24
TIMM13	ENSG00000099800.7	131.872	49.679	1.391	3.16e-67
IRAK1	ENSG00000184216.11	80.839	30.21	1.391	5.68e-89
HNRNPA1P48	ENSG00000224578.4	30.87	11.15	1.391	7.61e-94
UTP14A	ENSG00000156697.12	24.19	8.61	1.39	5.56e-109
IGHV1-24	ENSG00000211950.2	4.66	1.16	1.39	0.00107
MRPS12	ENSG00000128626.11	69.261	25.849	1.388	5.21e-85
S100A10	ENSG00000197747.8	960.405	366.227	1.388	1.54e-31
OAS2	ENSG00000111335.12	8.7	2.71	1.387	8.63e-30
IGSF9	ENSG00000085552.16	5.22	1.38	1.386	0.0052
PROCR	ENSG00000101000.4	35.05	12.79	1.386	2.04e-35
KIF21B	ENSG00000116852.14	4.17	0.98	1.385	1.58e-55
PMM2	ENSG00000140650.11	47.14	17.43	1.385	9.46e-72
KIAA1211L	ENSG00000196872.10	6.28	1.79	1.384	1.43e-43
CENPO	ENSG00000138092.10	8.18	2.52	1.383	4.93e-99
UMPS	ENSG00000114491.13	30.71	11.16	1.383	3.45e-109
MME	ENSG00000196549.10	2.73	0.43	1.383	1.91e-41
CEP72	ENSG00000112877.7	6.3	1.8	1.382	7.44e-106
GSG2	ENSG00000177602.5	2.18	0.22	1.382	1.77e-92
LINC01605	ENSG00000253161.5	1.84	0.09	1.382	8.25e-92
LINC00261	ENSG00000259974.2	3.64	0.78	1.382	7.7e-10
TTF2	ENSG00000116830.11	15.44	5.31	1.381	5.28e-93
IRF8	ENSG00000140968.10	20.25	7.16	1.381	5.76e-28
RTKN2	ENSG00000182010.10	1.97	0.14	1.381	1.36e-97
RPS7P11	ENSG00000213326.4	4.99	1.3	1.381	2.69e-87
POFUT1	ENSG00000101346.11	35.429	13	1.38	1.35e-65
TMEM52	ENSG00000178821.12	5.58	1.53	1.379	3.48e-55
U91328.1	ENSG00000281052.1	1.6	0	1.379	0.000175
CDK5	ENSG00000164885.12	19.64	6.94	1.378	5.68e-110
LRRC8D	ENSG00000171492.14	16.99	5.92	1.378	1.83e-59
CASP6	ENSG00000138794.9	47.379	17.64	1.376	3.76e-31
ZPR1	ENSG00000109917.10	46.278	17.21	1.376	2.15e-98
SFXN2	ENSG00000156398.12	8.84	2.79	1.376	5.61e-61
CELSR3	ENSG00000008300.14	4.29	1.04	1.375	1.69e-72
PRKCZ	ENSG00000067606.15	22.32	8	1.374	9.78e-31
HMGCR	ENSG00000113161.15	30.999	11.35	1.374	4.41e-16
RRBP1	ENSG00000125844.15	152.228	58.169	1.373	1.93e-34
HLA-A	ENSG00000206503.11	1063.05	409.948	1.373	3.08e-22
COPZ1	ENSG00000111481.9	147.461	56.371	1.372	3.34e-87
ERBB3	ENSG00000065361.14	96.783	36.78	1.372	2.61e-35
NUDCD1	ENSG00000120526.10	15.49	5.37	1.372	7.33e-103
NFKBIE	ENSG00000146232.14	14.24	4.89	1.372	1.24e-85
SPCS2P4	ENSG00000228589.3	33.709	12.41	1.372	8.66e-70
FBXO5	ENSG00000112029.9	7.46	2.27	1.371	3.01e-107
KLK12	ENSG00000186474.15	1.82	0.09	1.371	1.47e-42
CEL	ENSG00000170835.13	7.49	2.29	1.368	2.95e-23
TFAM	ENSG00000108064.10	25.069	9.1	1.368	3.78e-75
RSL1D1	ENSG00000171490.12	151.407	58.04	1.368	2.65e-83
FARSA	ENSG00000179115.10	69.661	26.39	1.367	2.07e-101
ZNRF3	ENSG00000183579.15	8.38	2.64	1.366	7.66e-76
RP11-314A20.1	ENSG00000213939.4	2.79	0.47	1.366	1.49e-86
BCAP31	ENSG00000185825.15	297.428	114.84	1.365	4.54e-83
INTS7	ENSG00000143493.12	12.14	4.1	1.365	1.17e-126
XKRX	ENSG00000182489.8	2.09	0.2	1.365	2.88e-92
HMGA2	ENSG00000149948.13	3.22	0.64	1.364	1.9e-48
RP11-343C2.12	ENSG00000272617.1	10.94	3.64	1.364	2.42e-90
APEX2	ENSG00000169188.4	19.16	6.84	1.363	3.3e-89
PLCB4	ENSG00000101333.16	20.92	7.52	1.363	2.03e-32
RPS2P46	ENSG00000189343.7	24.519	8.92	1.363	4.34e-86
LAGE3	ENSG00000196976.6	43.35	16.24	1.363	2.29e-96
RP1-261G23.7	ENSG00000272114.1	53.389	20.15	1.363	1.01e-31
CASC19	ENSG00000254166.1	1.57	0	1.362	4.55e-99
CTC-429P9.4	ENSG00000268790.5	5.22	1.42	1.362	1.6e-10
DUSP16	ENSG00000111266.8	21.23	7.65	1.362	3.75e-57
MTATP8P1	ENSG00000240409.1	1.57	0	1.362	1.21e-18
SMOX	ENSG00000088826.17	12.28	4.17	1.361	1.98e-68
BCL2L12	ENSG00000126453.9	35.481	13.21	1.36	3.9e-109
CYP3A5	ENSG00000106258.13	28.729	10.58	1.36	3.94e-09
TMEM164	ENSG00000157600.11	19.51	6.99	1.36	6.79e-19
CDC42EP5	ENSG00000167617.2	115.088	44.249	1.359	1.27e-10
SDS	ENSG00000135094.10	3.9	0.91	1.359	5.11e-27
RMI1	ENSG00000178966.15	6.18	1.8	1.359	1.04e-79
ICOSLG	ENSG00000277117.4	3.87	0.9	1.358	3.25e-55
CCDC58	ENSG00000160124.9	45.019	16.97	1.357	1.56e-87
EIF5A	ENSG00000132507.17	537.603	209.251	1.357	1.86e-57
RHBDF2	ENSG00000129667.12	24.82	9.08	1.357	1.57e-71
UGGT1	ENSG00000136731.12	18.5	6.61	1.357	5.67e-86
TMCO1	ENSG00000143183.16	103.228	39.749	1.355	6.83e-32
ADK	ENSG00000156110.13	29.459	10.92	1.354	4.15e-92
PSD4	ENSG00000125637.15	18.45	6.61	1.354	2.01e-28
TMED9	ENSG00000184840.11	204.775	79.561	1.353	6.6e-63
CISD2	ENSG00000145354.9	25.01	9.19	1.352	9.73e-89
DLEU1	ENSG00000176124.11	11.97	4.08	1.352	2.41e-96
RRP7A	ENSG00000189306.10	34.08	12.75	1.351	6.6e-80
MROH6	ENSG00000204839.8	16.45	5.84	1.351	3.79e-40
DDOST	ENSG00000244038.9	212.629	82.83	1.35	2.56e-63
MREG	ENSG00000118242.15	4.48	1.15	1.35	7.54e-63
NAT1	ENSG00000171428.13	7.13	2.19	1.35	3.21e-06
TMSB4XP8	ENSG00000187653.11	19.521	7.05	1.35	3.34e-09
C1GALT1C1	ENSG00000171155.7	31.13	11.61	1.349	1.8e-84
CLDN12	ENSG00000157224.15	33.52	12.55	1.349	3.46e-86
TTLL12	ENSG00000100304.12	49.511	18.84	1.348	6.3e-24
ZBTB45P1	ENSG00000225108.1	2.31	0.3	1.348	1.9e-30
UNC93A	ENSG00000112494.9	1.67	0.05	1.346	3.52e-48
MANF	ENSG00000145050.15	141.778	55.169	1.346	3.6e-51
EIF4BP7	ENSG00000225031.1	3.98	0.96	1.345	2.05e-112
RPS18	ENSG00000231500.6	5936.92	2335.96	1.345	1.89e-45
AIM1	ENSG00000112297.14	14.28	5.02	1.344	3.26e-16
CLPB	ENSG00000162129.12	11.2	3.81	1.343	4.29e-103
SIAE	ENSG00000110013.12	31.71	11.89	1.343	0.000127
POLR2D	ENSG00000144231.10	21.83	8	1.343	2.57e-110
UCP2	ENSG00000175567.8	52.811	20.21	1.343	1.45e-27
RP5-1056H1.2	ENSG00000278192.1	2.07	0.21	1.343	2.79e-40
ENOPH1	ENSG00000145293.14	35.17	13.27	1.342	4.4e-121
DTD1	ENSG00000125821.11	38.419	14.56	1.341	1.47e-78
CACYBP	ENSG00000116161.17	95.922	37.291	1.34	7.8e-64
C11orf1	ENSG00000137720.7	42.759	16.3	1.339	1.79e-86
GSK3B	ENSG00000082701.14	23.64	8.74	1.339	1.51e-95
KNOP1	ENSG00000103550.13	24.23	8.98	1.338	3.53e-91
ERLIN1	ENSG00000107566.13	27.149	10.14	1.337	3.9e-49
FGFRL1	ENSG00000127418.14	21.58	7.94	1.337	3.4e-72
PIK3R2	ENSG00000105647.14	39.05	14.87	1.336	2.48e-88
ETHE1	ENSG00000105755.7	160.507	62.991	1.336	0.000453
PLEKHN1	ENSG00000187583.10	2.1	0.23	1.334	2.17e-95
AFMID	ENSG00000183077.15	41.069	15.71	1.332	4.13e-85
C19orf24	ENSG00000228300.13	87.912	34.329	1.332	8.98e-88
F2R	ENSG00000181104.6	12.27	4.27	1.332	1.45e-47
BBC3	ENSG00000105327.15	18.09	6.59	1.331	2.18e-72
ITGA11	ENSG00000137809.16	4.51	1.19	1.331	2.88e-35
UNC5CL	ENSG00000124602.9	5.46	1.57	1.33	2.01e-57
TMEM182	ENSG00000170417.14	3.6	0.83	1.33	1.38e-122
CYP39A1	ENSG00000146233.7	6.41	1.95	1.329	1.1e-63
H2AFY	ENSG00000113648.16	225.861	89.312	1.329	7.71e-76
SNRPE	ENSG00000182004.12	172.612	68.119	1.329	2.13e-87
RP11-390F4.3	ENSG00000225489.6	2.09	0.23	1.329	2.82e-30
NME1-NME2	ENSG00000243678.11	892.061	354.464	1.329	1.5e-61
RFC2	ENSG00000049541.10	29.97	11.34	1.328	9.91e-90
EIF2S2P4	ENSG00000128692.8	3.29	0.71	1.327	1.53e-88
AGPAT2	ENSG00000169692.12	116.84	46	1.326	4.31e-26
STK26	ENSG00000134602.15	14.22	5.07	1.326	2.38e-90
SORL1	ENSG00000137642.12	16.37	5.93	1.326	2.6e-27
TGIF1	ENSG00000177426.20	94.621	37.139	1.326	1.45e-82
HSBP1	ENSG00000230989.6	105.66	41.541	1.326	3.7e-80
LINC00920	ENSG00000246898.1	2.21	0.28	1.326	2.21e-71
EXOSC3	ENSG00000107371.12	34	12.98	1.324	8.01e-98
NUDT21	ENSG00000167005.13	51.481	19.97	1.324	2.28e-89
DBI	ENSG00000155368.16	354.145	140.974	1.323	2.47e-31
RP4-583P15.14	ENSG00000273047.1	8.83	2.93	1.323	6.22e-50
NTHL1	ENSG00000065057.7	44.699	17.28	1.322	1.61e-84
GMNN	ENSG00000112312.9	31.769	12.11	1.322	9.76e-24
IGHV1-69	ENSG00000211973.2	2.75	0.5	1.322	0.00199
RP11-796E10.1	ENSG00000270460.1	1.5	0	1.322	1.93e-96
MCCC2	ENSG00000131844.15	45.61	17.65	1.321	3.59e-61
TNFRSF11A	ENSG00000141655.15	7.17	2.27	1.321	4.43e-07
POMP	ENSG00000132963.7	139.69	55.349	1.32	7.14e-80
TCF19	ENSG00000137310.11	11.93	4.18	1.32	1.05e-73
HLA-DRA	ENSG00000204287.13	282.419	112.508	1.32	7.76e-10
TTC22	ENSG00000006555.10	9.08	3.04	1.319	0.000946
GLB1	ENSG00000170266.15	55.799	21.769	1.319	4.48e-74
MRPL14	ENSG00000180992.6	78.738	30.95	1.319	7.78e-77
MSL3P1	ENSG00000224287.2	3.74	0.9	1.319	6.07e-92
HLA-DRB6	ENSG00000229391.7	5.91	1.77	1.319	5.77e-16
YEATS4	ENSG00000127337.6	20.46	7.61	1.318	3.73e-110
ARL14	ENSG00000179674.3	6.55	2.03	1.317	0.00228
RPS19	ENSG00000105372.6	4295.17	1723.83	1.317	1.18e-46
TRAP1	ENSG00000126602.10	112.43	44.541	1.317	9.29e-94
FKBP11	ENSG00000134285.10	52.709	20.559	1.317	7e-35
HLA-DQA1	ENSG00000196735.11	22.91	8.6	1.317	2.93e-09
NOP16	ENSG00000048162.19	50.429	19.66	1.316	5.04e-83
KLF16	ENSG00000129911.8	17.689	6.51	1.315	2.13e-82
PA2G4	ENSG00000170515.13	157.356	62.63	1.315	2.29e-82
C2orf61	ENSG00000239605.8	1.71	0.09	1.314	1.22e-64
HDHD1	ENSG00000130021.13	18.83	6.98	1.313	8.74e-51
MYO1B	ENSG00000128641.17	27.31	10.41	1.311	6.66e-65
RRS1	ENSG00000179041.3	33.13	12.76	1.311	1.44e-82
RP5-1180D12.1	ENSG00000280202.1	4.98	1.41	1.311	5e-14
RALA	ENSG00000006451.7	40.321	15.66	1.31	3.47e-90
GTF3A	ENSG00000122034.12	149.987	59.891	1.31	6.32e-63
SHFM1	ENSG00000127922.9	288.614	115.792	1.31	2.03e-71
PSMA5	ENSG00000143106.12	96.121	38.159	1.31	1.9e-76
RP11-290L1.3	ENSG00000257453.1	1.48	0	1.31	1.1e-34
RP11-293I14.2	ENSG00000258064.1	1.48	0	1.31	6.82e-25
MAGOHB	ENSG00000111196.9	27.58	10.54	1.308	7.3e-98
PFDN4	ENSG00000101132.9	63.769	25.17	1.307	2.23e-65
PRPF19	ENSG00000110107.8	110.231	43.949	1.307	8.61e-93
RASSF10	ENSG00000189431.7	1.72	0.1	1.306	4.12e-66
C20orf196	ENSG00000171984.14	10.49	3.65	1.305	9.26e-84
MIPEP	ENSG00000027001.9	25.849	9.87	1.305	1.15e-85
PPP1CA	ENSG00000172531.14	196.855	79.099	1.305	6.83e-46
EPHB4	ENSG00000196411.9	51.271	20.15	1.305	5.59e-83
SH3TC2	ENSG00000169247.11	2.7	0.5	1.303	2.17e-74
C1orf233	ENSG00000228594.3	4.35	1.17	1.302	1.06e-67
PNPLA4	ENSG00000006757.11	18.4	6.87	1.302	2.25e-42
UCK2	ENSG00000143179.12	38.08	14.86	1.301	7.39e-73
TMEM208	ENSG00000168701.18	77.67	30.92	1.301	1.36e-79
P4HB	ENSG00000185624.14	643.813	260.727	1.301	1.02e-69
S100A6	ENSG00000197956.9	3598.3	1460.55	1.3	2.04e-32
RPLP0	ENSG00000089157.15	3549.25	1441.54	1.299	7.83e-44
RP11-212P7.3	ENSG00000273184.1	1.46	0	1.299	8.94e-71
WBSCR22	ENSG00000071462.11	116.921	46.97	1.298	1.77e-101
TKFC	ENSG00000149476.14	53.33	21.091	1.298	7.71e-59
MCTS1	ENSG00000232119.7	61.682	24.49	1.298	3.64e-92
RP11-435O5.2	ENSG00000237857.2	1.95	0.2	1.298	8.99e-131
CMTM6	ENSG00000091317.7	43.251	17.01	1.297	3.74e-79
GZMA	ENSG00000145649.7	5.34	1.58	1.297	2.95e-07
IL17D	ENSG00000172458.4	11.73	4.18	1.297	1.76e-63
CCT3	ENSG00000163468.14	242.728	98.318	1.295	7.09e-74
RP11-392P7.6	ENSG00000247498.9	7.12	2.31	1.295	3.41e-54
ABCE1	ENSG00000164163.10	33.7	13.15	1.294	4.2e-98
CYP4F2	ENSG00000186115.12	2.16	0.29	1.293	1.84e-10
MOCOS	ENSG00000075643.5	3.9	1	1.293	1.42e-64
CCL4	ENSG00000275302.1	7.57	2.5	1.292	5.47e-25
DNTTIP1	ENSG00000101457.12	69.079	27.611	1.292	2.94e-64
LRRC16A	ENSG00000079691.16	13.69	5	1.292	3.72e-33
TNFSF11	ENSG00000120659.14	1.62	0.07	1.292	1.31e-65
SAMD10	ENSG00000130590.13	8.55	2.9	1.292	1.36e-76
SH3KBP1	ENSG00000147010.17	29.339	11.39	1.292	3.58e-30
RAE1	ENSG00000101146.12	39.81	15.68	1.291	6.61e-90
CDHR1	ENSG00000148600.14	18.63	7.03	1.29	0.00143
MGST2	ENSG00000085871.8	115.167	46.52	1.29	2.95e-42
RAC2	ENSG00000128340.14	30.3	11.8	1.29	1.11e-20
ISG15	ENSG00000187608.8	73.889	29.629	1.29	7.27e-27
BAX	ENSG00000087088.19	165.088	66.99	1.289	8.2e-52
GSTP1	ENSG00000084207.15	703.642	287.316	1.289	2.51e-51
LIF	ENSG00000128342.4	9.6	3.34	1.288	1.64e-35
SMYD2	ENSG00000143499.13	30.06	11.72	1.288	4.26e-111
MRPL48	ENSG00000175581.13	58.699	23.45	1.288	5.46e-56
LINC01232	ENSG00000280734.2	3.42	0.81	1.288	2.37e-98
SLC5A6	ENSG00000138074.14	45.94	18.23	1.287	6.72e-68
KLHL35	ENSG00000149243.15	2.27	0.34	1.287	8.01e-81
TONSL	ENSG00000160949.16	8.03	2.7	1.287	2.29e-74
RDM1	ENSG00000278023.4	1.88	0.18	1.287	1.19e-77
ATP11A	ENSG00000068650.18	13.88	5.1	1.286	2.92e-62
PPP1R14B	ENSG00000173457.10	153.478	62.348	1.286	2.4e-80
DUSP6	ENSG00000139318.7	55.28	22.099	1.285	1.59e-37
ZBTB9	ENSG00000213588.5	6.43	2.05	1.285	2.53e-130
ADGRF4	ENSG00000153294.11	1.8	0.15	1.284	8.64e-52
MSI2	ENSG00000153944.10	26	10.09	1.284	2.03e-107
ZBTB12	ENSG00000204366.3	6.28	1.99	1.284	2.33e-81
RNF223	ENSG00000237330.2	1.63	0.08	1.284	2.11e-30
RPL7P23	ENSG00000244363.3	2.19	0.31	1.284	1.33e-75
RP11-510N19.5	ENSG00000249007.1	5.21	1.55	1.284	0.00195
ALDH4A1	ENSG00000159423.16	13.84	5.1	1.283	1.12e-59
CARHSP1	ENSG00000153048.10	89.393	36.151	1.283	2.43e-71
E2F2	ENSG00000007968.6	2.99	0.64	1.283	4.25e-14
ACTR2	ENSG00000138071.13	106.528	43.23	1.282	1.63e-56
ALDH3A1	ENSG00000108602.17	4.13	1.11	1.282	1.79e-24
SH2D2A	ENSG00000027869.11	7.63	2.55	1.282	3.34e-62
LRRC61	ENSG00000127399.14	17.09	6.44	1.282	4.84e-88
KDM1B	ENSG00000165097.13	17.97	6.8	1.282	1.94e-62
POLQ	ENSG00000051341.13	2.16	0.3	1.281	3.65e-38
OTUB2	ENSG00000089723.9	2.16	0.3	1.281	7.6e-103
TRBV25-1	ENSG00000211751.7	9.06	3.14	1.281	3.62e-12
RP11-173P15.5	ENSG00000256569.1	1.43	0	1.281	1.51e-22
CD46	ENSG00000117335.18	174.816	71.391	1.28	2.42e-78
CD3D	ENSG00000167286.9	7.18	2.37	1.279	2.63e-12
IL17RB	ENSG00000056736.9	12.73	4.66	1.279	2.87e-17
HMGB1P5	ENSG00000132967.9	105.733	42.97	1.279	4.53e-56
YARS2	ENSG00000139131.12	22.86	8.83	1.279	1.7e-98
MFAP2	ENSG00000117122.13	26.74	10.44	1.278	4.9e-29
MECOM	ENSG00000085276.17	19.67	7.53	1.277	6.36e-34
MAGT1	ENSG00000102158.19	32.329	12.75	1.277	1.15e-77
TRUB2	ENSG00000167112.9	29.019	11.39	1.277	7.67e-92
IGKV1D-39	ENSG00000251546.1	85.757	34.789	1.277	0.0046
CH507-513H4.5	ENSG00000281383.1	2.17	0.31	1.275	6.25e-39
LINC00659	ENSG00000228705.1	1.42	0	1.275	6.01e-61
TM4SF20	ENSG00000168955.3	1.66	0.1	1.274	3.55e-09
SEMA5A	ENSG00000112902.11	5.04	1.5	1.273	1.75e-24
SUMO2P1	ENSG00000235238.1	4.17	1.14	1.273	1.41e-20
TECR	ENSG00000099797.11	199.285	81.962	1.272	1.94e-72
HSPA8	ENSG00000109971.13	937.19	387.404	1.272	7.93e-37
TKT	ENSG00000163931.15	287.914	118.61	1.272	1.15e-54
TPRN	ENSG00000176058.11	37.621	15	1.271	2.17e-20
S100A16	ENSG00000188643.10	215.522	88.738	1.271	1.71e-26
SNHG17	ENSG00000196756.11	61.328	24.831	1.271	2.59e-53
ACTL10	ENSG00000182584.4	3.39	0.82	1.27	1.25e-89
LINC01133	ENSG00000224259.5	12.12	4.44	1.27	3.16e-06
ACLY	ENSG00000131473.16	59.829	24.24	1.269	6.58e-74
APRT	ENSG00000198931.10	218.895	90.233	1.269	4.1e-55
SRI	ENSG00000075142.13	239.668	98.879	1.269	0.00125
TOM1L1	ENSG00000141198.13	36.359	14.51	1.268	1.28e-59
NARS2	ENSG00000137513.9	18.21	6.98	1.267	1.95e-96
SIGMAR1	ENSG00000147955.16	102.5	42.001	1.267	5.23e-88
SMC1A	ENSG00000072501.17	33.981	13.55	1.266	1.95e-46
LINC00467	ENSG00000153363.12	5.18	1.57	1.266	2.03e-69
FAR2	ENSG00000064763.10	23.221	9.08	1.265	3.44e-29
TRAC	ENSG00000277734.4	17.59	6.74	1.264	1.33e-10
SAMD12	ENSG00000177570.13	3.56	0.9	1.263	5.58e-69
SPNS3	ENSG00000182557.7	2	0.25	1.263	1.64e-95
OLA1P1	ENSG00000213790.2	1.76	0.15	1.263	1.89e-172
PSRC1	ENSG00000134222.16	9.77	3.49	1.262	1.54e-80
PRKCQ-AS1	ENSG00000237943.6	7.32	2.47	1.262	6.66e-30
HAS3	ENSG00000103044.10	3.89	1.04	1.261	4.96e-19
WDR77	ENSG00000116455.13	42.449	17.13	1.261	1.29e-90
C1QBP	ENSG00000108561.8	185.284	76.802	1.26	1.55e-52
EIF4E	ENSG00000151247.12	58.27	23.75	1.26	2.39e-58
PCDH1	ENSG00000156453.13	35.49	14.24	1.26	8.73e-27
GLS2	ENSG00000135423.12	2.95	0.65	1.259	6.76e-82
LINC00543	ENSG00000260704.1	1.92	0.22	1.259	5.65e-16
SUSD1	ENSG00000106868.16	9.59	3.43	1.257	4.25e-64
VARS	ENSG00000204394.12	59.1	24.15	1.257	1.8e-87
SNORA73A	ENSG00000274266.1	1.51	0.05	1.257	6.56e-16
SLC25A39	ENSG00000013306.15	190.612	79.208	1.256	8.41e-69
XYLB	ENSG00000093217.9	4.54	1.32	1.256	1.47e-57
ULBP3	ENSG00000131019.10	1.77	0.16	1.256	3.44e-124
FAM96A	ENSG00000166797.10	68.95	28.281	1.256	1.45e-33
HPSE	ENSG00000173083.14	3.3	0.8	1.256	4.05e-14
SDHAF3	ENSG00000196636.7	23.41	9.22	1.256	1.94e-53
RP11-334E6.12	ENSG00000263873.1	23.02	9.06	1.256	4.42e-19
RPL26L1	ENSG00000037241.7	48.589	19.779	1.255	6.34e-92
EXPH5	ENSG00000110723.11	1.96	0.24	1.255	2.81e-14
IL23A	ENSG00000110944.8	2.1	0.3	1.254	2.15e-71
2015-09-01	ENSG00000183291.15	203.798	84.882	1.254	2.28e-56
CYB561D2	ENSG00000114395.10	27.01	10.75	1.253	3.26e-40
STXBP2	ENSG00000076944.14	79.478	32.769	1.253	2.21e-19
GPD2	ENSG00000115159.15	13.82	5.22	1.253	6.64e-39
SNRPG	ENSG00000143977.13	162.59	67.62	1.253	1.9e-70
TRAIP	ENSG00000183763.8	6.34	2.08	1.253	1.1e-91
HMGN2P5	ENSG00000234664.1	115.952	48.11	1.252	3.24e-43
COA7	ENSG00000162377.5	12.3	4.59	1.251	2.7e-91
WDR34	ENSG00000119333.11	61.879	25.41	1.251	7.23e-72
ROMO1	ENSG00000125995.15	280.43	117.27	1.251	3.18e-53
ACTR3	ENSG00000115091.11	145.28	60.488	1.25	5.81e-45
NT5C3A	ENSG00000122643.18	44.169	17.99	1.25	4.37e-39
BCL10	ENSG00000142867.12	15.87	6.1	1.249	2.33e-23
CADPS	ENSG00000163618.17	5.63	1.79	1.249	4.73e-33
HMGCS1	ENSG00000112972.14	41.541	16.9	1.249	5.6e-22
PRELID1	ENSG00000169230.9	231.408	96.81	1.249	1.93e-49
EEF1E1	ENSG00000124802.11	27.651	11.06	1.248	3.81e-96
MBNL3	ENSG00000076770.14	4.01	1.11	1.248	2.1e-30
ZNF296	ENSG00000170684.8	4.06	1.13	1.248	1.87e-50
ZNF468	ENSG00000204604.9	8.67	3.07	1.248	9.69e-64
TUBA1B	ENSG00000123416.15	978.005	411.542	1.247	4.8e-42
TNFRSF21	ENSG00000146072.6	37.909	15.39	1.247	7.26e-45
ATP13A2	ENSG00000159363.17	39.091	15.899	1.246	1.01e-62
LDLR	ENSG00000130164.11	42.65	17.4	1.246	1.09e-27
RAB20	ENSG00000139832.4	34.849	14.11	1.246	1.24e-53
FBXO22	ENSG00000167196.13	21.029	8.29	1.246	1.26e-89
SF3B3	ENSG00000189091.12	176.545	73.868	1.246	1.15e-79
AC018738.2	ENSG00000237039.1	2.01	0.27	1.245	1.45e-21
AC239868.2	ENSG00000280874.1	10.45	3.83	1.245	1.56e-07
AC239868.3	ENSG00000281134.1	10.45	3.83	1.245	1.56e-07
TNNI3	ENSG00000129991.12	2.46	0.46	1.245	1.57e-41
RN7SKP54	ENSG00000222636.1	2.58	0.51	1.245	2.73e-09
RP11-30P6.6	ENSG00000234155.1	1.82	0.19	1.245	8.81e-16
CYSTM1	ENSG00000120306.9	126.693	52.921	1.244	4.03e-26
PNO1	ENSG00000115946.7	18.97	7.43	1.244	1.01e-77
SLC35C1	ENSG00000181830.8	25.89	10.35	1.244	3.02e-38
CLNS1A	ENSG00000074201.8	122.776	51.31	1.243	9.23e-87
MRTO4	ENSG00000053372.4	31.111	12.57	1.243	6.87e-93
ARMC10	ENSG00000170632.13	45.67	18.731	1.242	1.11e-101
C4orf48	ENSG00000243449.6	20.069	7.91	1.242	6.18e-25
GAPDH	ENSG00000111640.14	3850.42	1627.79	1.242	7.42e-40
SLC3A2	ENSG00000168003.16	131.89	55.218	1.241	3.33e-71
IPO4	ENSG00000196497.15	31.33	12.68	1.241	6.96e-68
MGC32805	ENSG00000250328.5	1.67	0.13	1.241	9.58e-23
HMBS	ENSG00000256269.6	32.719	13.27	1.241	2.26e-73
CTNNBIP1	ENSG00000178585.14	24.439	9.77	1.24	1.13e-87
GJB4	ENSG00000189433.5	1.41	0.02	1.24	6.09e-75
RAD54B	ENSG00000197275.12	4.29	1.24	1.24	4.05e-99
APOBR	ENSG00000184730.10	11.53	4.31	1.239	0.00241
CPD	ENSG00000108582.11	17.771	6.95	1.239	3.18e-61
FIGNL1	ENSG00000132436.11	7.73	2.7	1.238	8.26e-90
FAM71E1	ENSG00000142530.10	3.41	0.87	1.238	2.48e-101
THNSL1	ENSG00000185875.12	4	1.12	1.238	3.22e-110
DERL1	ENSG00000136986.9	54.511	22.55	1.237	8.27e-62
UBAC2	ENSG00000134882.15	83.998	35.06	1.237	2.31e-84
RFK	ENSG00000135002.11	23.039	9.2	1.237	1.74e-29
LINC01272	ENSG00000224397.5	3.62	0.96	1.237	3.53e-36
C4BPA	ENSG00000123838.10	1.78	0.18	1.236	5.55e-27
LIMK1	ENSG00000106683.14	18.57	7.31	1.236	9.31e-99
MCM7	ENSG00000166508.17	116.549	48.9	1.236	1.16e-78
MAPKAPK3	ENSG00000114738.10	32.59	13.27	1.235	1.36e-90
KDELR2	ENSG00000136240.9	145.744	61.349	1.235	1.16e-59
CCNE1	ENSG00000105173.13	8.34	2.97	1.234	2.62e-80
MYDGF	ENSG00000074842.7	140.224	59.03	1.234	2.28e-61
NCLN	ENSG00000125912.10	64.471	26.829	1.234	2.9e-64
HTATIP2	ENSG00000109854.13	80.761	33.779	1.233	5.13e-30
FAM207BP	ENSG00000228797.2	1.82	0.2	1.233	1.6e-121
NTMT1	ENSG00000148335.14	52.348	21.711	1.232	2.89e-92
GLOD5	ENSG00000171433.11	2.43	0.46	1.232	0.000405
LRRC75A	ENSG00000181350.11	10.63	3.95	1.232	0.000584
POU5F1B	ENSG00000212993.4	1.49	0.06	1.232	1.55e-79
GALNT7	ENSG00000109586.11	25.52	10.3	1.231	6.06e-22
TGIF2	ENSG00000118707.9	14.44	5.58	1.231	3.13e-60
KCTD5	ENSG00000167977.8	31.01	12.64	1.231	2.98e-41
TALDO1	ENSG00000177156.10	190.929	80.738	1.231	2.3e-63
CTD-2015H6.3	ENSG00000249042.5	4.16	1.2	1.23	1.16e-111
GDI2	ENSG00000057608.16	176.374	74.63	1.23	5.4e-62
TIGD2	ENSG00000180346.3	4.77	1.46	1.23	3.43e-116
CNPY2	ENSG00000257727.5	154.835	65.48	1.229	5.96e-87
TJP2	ENSG00000119139.16	45.901	19.01	1.229	3.52e-48
EIF2S2	ENSG00000125977.6	88.843	37.361	1.228	2.06e-77
RAD18	ENSG00000070950.9	6.94	2.39	1.228	2.78e-118
GLO1	ENSG00000124767.6	87.541	36.79	1.228	2.31e-75
ILF2	ENSG00000143621.16	151.586	64.119	1.228	3.01e-79
AGRN	ENSG00000188157.13	39.251	16.19	1.227	1.78e-62
CSTB	ENSG00000160213.5	115.872	48.941	1.227	2.54e-54
TSFM	ENSG00000123297.16	45.73	18.97	1.227	3.23e-83
MLXIPL	ENSG00000009950.15	16.17	6.34	1.226	5.97e-26
MYRF	ENSG00000124920.13	8.05	2.87	1.226	4.07e-16
EIF3CL	ENSG00000205609.12	75.019	31.519	1.225	4.8e-65
RRP12	ENSG00000052749.13	20.18	8.06	1.225	9.12e-87
RP11-651P23.4	ENSG00000224831.3	6.9	2.38	1.225	5.13e-52
SLC35E4	ENSG00000100036.12	7.83	2.78	1.224	3.11e-67
NUDT19	ENSG00000213965.3	11.85	4.5	1.224	2.21e-92
UTP18	ENSG00000011260.13	32.68	13.43	1.223	1.17e-105
RRM1	ENSG00000167325.14	37.89	15.66	1.223	6.41e-78
GPR157	ENSG00000180758.11	5.91	1.96	1.223	6.6e-69
CCL5	ENSG00000271503.5	13.07	5.03	1.222	8.35e-09
MRPL37	ENSG00000116221.15	91.277	38.569	1.222	3.56e-79
HMGB2	ENSG00000164104.11	185.966	79.148	1.222	8.57e-49
RRP1	ENSG00000160214.12	25.37	10.31	1.221	4.67e-100
TRBC2	ENSG00000211772.8	18.04	7.17	1.221	1.13e-10
RP11-51O6.1	ENSG00000224631.4	47.431	19.77	1.221	9.46e-66
ASUN	ENSG00000064102.14	21.32	8.58	1.22	9.15e-87
C11orf52	ENSG00000149300.9	5.94	1.98	1.22	2.36e-26
SRMS	ENSG00000125508.3	1.47	0.06	1.22	2.32e-55
PRIM2	ENSG00000146143.17	11.21	4.24	1.22	8.17e-126
TMEM68	ENSG00000167904.14	16.47	6.5	1.22	5.74e-88
USP18	ENSG00000184979.9	6.15	2.07	1.22	7.75e-44
INSIG1	ENSG00000186480.12	38.529	15.97	1.22	1.61e-30
DNAJC19P9	ENSG00000258608.1	2.28	0.41	1.218	9.9e-53
FCGR1A	ENSG00000150337.13	5.12	1.63	1.218	2.5e-18
PSMG3	ENSG00000157778.8	56.23	23.61	1.218	7.14e-88
ZNF28	ENSG00000198538.10	10.42	3.91	1.218	1.02e-55
RP11-49K24.6	ENSG00000267228.6	3.63	0.99	1.218	5.04e-14
ASL	ENSG00000126522.16	77	32.561	1.217	7.71e-20
PES1	ENSG00000100029.17	69.942	29.531	1.216	8e-85
AZIN1	ENSG00000155096.13	64.088	27.04	1.215	1.91e-68
SLC4A11	ENSG00000088836.12	2.04	0.31	1.215	9.68e-60
MMS22L	ENSG00000146263.11	4.06	1.18	1.215	1.82e-101
IL27RA	ENSG00000104998.3	6.05	2.04	1.214	1.09e-65
LINC00460	ENSG00000233532.5	1.32	0	1.214	7.92e-56
RP11-595B24.2	ENSG00000263588.1	1.32	0	1.214	7.34e-44
TMEM38B	ENSG00000095209.11	11.19	4.26	1.213	3.94e-49
RP4-592A1.2	ENSG00000185839.3	2.64	0.57	1.213	4.67e-77
ATP5J2	ENSG00000241468.7	693.09	298.605	1.212	2.14e-54
RTKN	ENSG00000114993.15	50.369	21.18	1.212	4.14e-78
TMTC4	ENSG00000125247.15	14.23	5.58	1.211	1.77e-77
FKBP4	ENSG00000004478.7	72.028	30.56	1.21	5.45e-49
GSR	ENSG00000104687.12	41.83	17.51	1.21	8.52e-23
ITGB4	ENSG00000132470.13	156.91	67.26	1.21	2.01e-41
RAB19	ENSG00000146955.10	1.66	0.15	1.21	5.46e-23
CCT6A	ENSG00000146731.10	185.85	79.831	1.209	5.98e-73
[truncated: 3,338 more rows]

## Sheet: READ Up Down genes
Gene Symbol	Gene ID	Median (Tumor)	Median (Normal)	Log2(Fold Change)	adjp
RP11-40C6.2	ENSG00000219928.2	852.318	1.174	8.617	3.5e-106
CEACAM6	ENSG00000086548.8	809.142	1.865	8.144	1.35e-50
CEACAM5	ENSG00000105388.14	1900.28	9.489	7.502	1.33e-28
LCN2	ENSG00000148346.11	551.684	3.27	7.016	5.59e-36
DPEP1	ENSG00000015413.9	153.793	0.395	6.794	4.6e-130
GPX2	ENSG00000176153.11	881.917	7.152	6.759	1.18e-27
EPCAM	ENSG00000119888.10	1148.95	12.304	6.434	5.51e-22
S100P	ENSG00000163993.6	509.238	4.92	6.429	3.38e-64
PRAP1	ENSG00000165828.13	165.014	1.735	5.924	8.16e-26
CDH1	ENSG00000039068.18	180.962	2.059	5.894	2.65e-25
NOX1	ENSG00000007952.17	95.038	0.72	5.803	1.08e-30
CLDN4	ENSG00000189143.9	514.971	8.305	5.793	1.6e-21
MUC13	ENSG00000173702.7	296.501	4.405	5.782	5.81e-20
MAL2	ENSG00000147676.13	128.55	1.474	5.711	2.68e-32
VIL1	ENSG00000127831.10	181.892	2.605	5.665	1.21e-22
CD24	ENSG00000272398.5	834.257	15.908	5.626	1.57e-18
RNF43	ENSG00000108375.12	87.341	0.79	5.625	1.13e-56
CDX2	ENSG00000165556.9	148.353	2.064	5.607	2.37e-19
PDZK1IP1	ENSG00000162366.7	137.476	1.99	5.533	6.21e-27
CDH17	ENSG00000079112.9	203.812	3.46	5.521	4.67e-17
KRT18	ENSG00000111057.10	1117.76	23.389	5.52	1.47e-30
CCL20	ENSG00000115009.11	87.435	0.98	5.481	8.85e-56
AGR2	ENSG00000106541.11	499.346	10.24	5.476	1.62e-17
MISP	ENSG00000099812.8	132.518	2.06	5.447	4.96e-19
HNF4A	ENSG00000101076.16	102.178	1.375	5.441	6.17e-26
LAD1	ENSG00000159166.13	142.616	2.384	5.407	1.8e-26
B3GNT3	ENSG00000179913.10	72.897	0.76	5.392	4.83e-27
FERMT1	ENSG00000101311.15	74.284	0.795	5.39	1.96e-55
ETV4	ENSG00000175832.12	69.06	0.68	5.382	3.47e-181
UBE2C	ENSG00000175063.16	145.633	2.55	5.368	2.17e-58
OLFM4	ENSG00000102837.6	177.234	3.368	5.351	9.07e-16
ASCL2	ENSG00000183734.4	59.225	0.48	5.347	5.73e-112
SMIM22	ENSG00000267795.5	323.864	7.075	5.33	4.73e-17
LY6G6D	ENSG00000244355.7	96.699	1.455	5.315	1.61e-53
KRT23	ENSG00000108244.16	42.614	0.12	5.283	9.4e-88
CLDN3	ENSG00000165215.6	280.196	6.243	5.279	4.62e-15
RAB25	ENSG00000132698.13	185.921	3.835	5.273	3.81e-23
GJB1	ENSG00000169562.9	60.056	0.59	5.263	3.69e-25
PRSS8	ENSG00000052344.15	175.204	3.64	5.247	4.85e-16
TFF1	ENSG00000160182.2	95.703	1.585	5.225	7.16e-30
AP1M2	ENSG00000129354.11	93.186	1.588	5.185	1.52e-24
ST14	ENSG00000149418.10	200.936	4.7	5.147	2.35e-20
CDX1	ENSG00000113722.16	169.606	3.821	5.145	3.36e-16
MYBL2	ENSG00000101057.15	48.554	0.42	5.125	1.47e-77
KRT19	ENSG00000171345.13	563.471	15.975	5.055	2.55e-14
CDCA7	ENSG00000144354.13	81.393	1.5	5.043	2.21e-50
CDH3	ENSG00000062038.13	40.519	0.26	5.042	1.62e-184
SPINK1	ENSG00000164266.10	350.518	9.67	5.042	3.34e-19
POF1B	ENSG00000124429.17	51.655	0.6	5.04	1.59e-32
TSPAN8	ENSG00000127324.8	688.493	19.965	5.04	4.73e-15
UBD	ENSG00000213886.3	73.753	1.285	5.032	1.93e-78
TMPRSS4	ENSG00000137648.16	116.73	2.729	4.981	2.14e-20
FAM3D	ENSG00000198643.6	200.408	5.43	4.969	2.72e-12
CYP2S1	ENSG00000167600.13	75.533	1.445	4.968	8.49e-63
IGHG4	ENSG00000211892.3	86.279	1.815	4.954	2.57e-22
PI3	ENSG00000124102.4	103.11	2.409	4.932	2.8e-17
AOC1	ENSG00000002726.19	93.497	2.16	4.902	3.21e-12
SDC1	ENSG00000115884.10	104.767	2.56	4.893	8.63e-25
SOX9	ENSG00000125398.5	74.824	1.585	4.874	2.86e-60
TMEM45B	ENSG00000151715.7	70.864	1.455	4.872	1.2e-14
RNF128	ENSG00000133135.13	37.707	0.345	4.847	5.53e-42
TPX2	ENSG00000088325.15	50.581	0.804	4.837	6.84e-75
CLDN2	ENSG00000165376.10	28.705	0.09	4.768	2.93e-86
PRR15	ENSG00000176532.3	84.404	2.183	4.746	1.49e-17
PKP3	ENSG00000184363.9	77.635	1.934	4.744	5.75e-22
EHF	ENSG00000135373.12	58.848	1.245	4.737	3.96e-21
MMP7	ENSG00000137673.8	27.695	0.09	4.718	2.88e-104
PRR15L	ENSG00000167183.2	106.122	3.085	4.713	1.57e-18
ESRP1	ENSG00000104413.15	62.775	1.45	4.702	1.62e-21
SFN	ENSG00000175793.11	132.224	4.145	4.695	4.65e-17
CCL24	ENSG00000106178.6	42.179	0.67	4.693	1.88e-51
IHH	ENSG00000163501.6	44.172	0.75	4.69	7.26e-20
CDC20	ENSG00000117399.13	52.969	1.135	4.66	8.39e-43
PRAC1	ENSG00000159182.4	61.444	1.47	4.66	5.46e-11
RRM2	ENSG00000171848.13	50.156	1.025	4.659	2.55e-53
CLDN1	ENSG00000163347.5	35.177	0.45	4.641	4.46e-151
GGH	ENSG00000137563.11	157.04	5.345	4.639	5.01e-45
MUC3A	ENSG00000169894.17	131.858	4.345	4.636	1.27e-22
GALNT3	ENSG00000115339.13	62.519	1.585	4.619	1.64e-30
PLS1	ENSG00000120756.12	62.383	1.618	4.598	4.97e-16
MYH14	ENSG00000105357.15	128.354	4.355	4.594	8.31e-19
CTB-191K22.5	ENSG00000267815.1	60.181	1.57	4.573	2.03e-31
SERINC2	ENSG00000168528.11	124.862	4.318	4.565	3.64e-15
MMP1	ENSG00000196611.4	26.205	0.15	4.564	2.26e-54
PPP1R14D	ENSG00000166143.9	69.683	2.035	4.542	8.1e-13
CLRN3	ENSG00000180745.4	52.035	1.285	4.537	2.97e-15
KLF5	ENSG00000102554.13	163.296	6.084	4.536	1.26e-20
LSR	ENSG00000105699.16	198.28	7.629	4.529	8.73e-27
TRABD2A	ENSG00000186854.10	63.745	1.83	4.516	1.09e-22
CST1	ENSG00000170373.8	21.769	0	4.509	2.48e-93
ATP10B	ENSG00000118322.12	36.62	0.66	4.502	2.89e-20
HOXB9	ENSG00000170689.9	53.619	1.449	4.479	6.05e-21
GPR160	ENSG00000173890.16	71.903	2.27	4.479	9.2e-28
LAMB3	ENSG00000196878.12	56.936	1.609	4.473	1.15e-29
TRIM31	ENSG00000204616.10	50.714	1.34	4.466	6.88e-17
SPINT1	ENSG00000166145.14	118.114	4.425	4.457	2.65e-15
KRT8	ENSG00000170421.11	1771.49	80.37	4.445	2.71e-18
FAM83H	ENSG00000180921.6	34.84	0.645	4.445	1.81e-39
TDGF1	ENSG00000241186.7	30.856	0.465	4.443	4.72e-104
GPA33	ENSG00000143167.11	73.846	2.464	4.433	1.56e-08
TMC5	ENSG00000103534.16	37.729	0.8	4.427	3.68e-24
SAPCD2	ENSG00000186193.8	26.855	0.305	4.416	4.4e-67
AP003391.1	ENSG00000281272.1	20.295	0	4.412	7.05e-16
PLEK2	ENSG00000100558.8	49.969	1.425	4.394	5.42e-35
SLC44A4	ENSG00000204385.10	119.896	4.821	4.376	1.31e-10
DSG2	ENSG00000046604.12	71.461	2.503	4.371	1.39e-23
SPINT2	ENSG00000167642.12	525.628	24.532	4.366	2.02e-22
F2RL1	ENSG00000164251.4	35.524	0.81	4.335	1.06e-13
HKDC1	ENSG00000156510.12	25.795	0.33	4.332	1.1e-48
DDC	ENSG00000132437.17	43.647	1.23	4.324	1.58e-18
FUT3	ENSG00000171124.12	70.849	2.6	4.319	4.45e-12
TNS4	ENSG00000131746.12	27.687	0.455	4.301	4.04e-94
GYLTL1B	ENSG00000165905.16	25.824	0.375	4.286	9.3e-110
KRT20	ENSG00000171431.3	158.77	7.198	4.285	1.25e-06
CTD-2377D24.6	ENSG00000244649.4	33.82	0.8	4.274	1.31e-23
PRSS22	ENSG00000005001.9	22.979	0.24	4.273	7.56e-85
GUCY2C	ENSG00000070019.4	28.337	0.53	4.261	4.93e-19
TFF3	ENSG00000160180.15	1210.05	62.31	4.258	2.16e-12
KRTCAP3	ENSG00000157992.12	101.93	4.4	4.253	1.13e-21
FOXA2	ENSG00000125798.14	22.765	0.255	4.243	1.64e-50
MYB	ENSG00000118513.18	35.27	0.92	4.24	2.96e-28
C19orf33	ENSG00000167644.11	185.277	8.881	4.237	2.48e-16
CXCL8	ENSG00000169429.10	28.13	0.55	4.232	1.63e-45
PRSS3	ENSG00000010438.16	149.307	7.078	4.218	1.29e-16
S100A14	ENSG00000189334.8	150.424	7.2	4.207	2e-12
KIAA0101	ENSG00000166803.10	41.8	1.32	4.206	3.23e-43
ELF3	ENSG00000163435.15	486.332	25.459	4.203	7.39e-16
REG4	ENSG00000134193.14	26.823	0.515	4.199	3.83e-14
PPAP2C	ENSG00000141934.9	116.149	5.425	4.188	8.42e-30
C1orf106	ENSG00000163362.10	48.174	1.71	4.182	6.65e-17
SLC5A1	ENSG00000100170.9	25.815	0.48	4.18	1.67e-29
TOP2A	ENSG00000131747.14	46.554	1.66	4.16	1.97e-57
LEFTY1	ENSG00000243709.1	55.686	2.175	4.158	9.66e-08
IGHG1	ENSG00000211896.6	568.789	31.012	4.154	4.32e-22
LGR5	ENSG00000139292.12	21.17	0.255	4.143	4.09e-84
CBLC	ENSG00000142273.10	37.16	1.21	4.11	6.59e-19
MEP1A	ENSG00000112818.9	34.956	1.099	4.098	1.74e-08
CFTR	ENSG00000001626.14	42.28	1.58	4.068	2.19e-23
IL22RA1	ENSG00000142677.3	23.474	0.46	4.067	1.63e-35
COL17A1	ENSG00000065618.16	29.13	0.8	4.065	7.7e-15
MYO5B	ENSG00000167306.18	41.485	1.545	4.061	6.62e-21
CHMP4C	ENSG00000164695.4	28.125	0.763	4.046	2.49e-40
TRIM29	ENSG00000137699.16	48.675	2.01	4.045	4.63e-83
BIRC5	ENSG00000089685.14	28.419	0.79	4.039	1.66e-44
MSLN	ENSG00000102854.14	24.318	0.555	4.025	3.16e-39
USH1C	ENSG00000006611.15	96.8	5.024	4.021	1.3e-18
RP11-357H14.17	ENSG00000272763.1	29.294	0.875	4.014	1.21e-22
MKI67	ENSG00000148773.12	28.679	0.845	4.008	4.54e-50
SMIM24	ENSG00000095932.6	34.274	1.235	3.981	3.86e-15
TM4SF5	ENSG00000142484.6	23.24	0.539	3.977	4.84e-26
NEK2	ENSG00000117650.12	19.673	0.315	3.975	5.33e-72
CCNB1	ENSG00000134057.14	70.768	3.57	3.973	6.92e-54
MMP12	ENSG00000262406.2	22.94	0.525	3.973	4e-40
CXCL1	ENSG00000163739.4	59.583	2.86	3.972	1.92e-44
GPRC5A	ENSG00000013588.5	100.051	5.46	3.967	4.49e-35
METTL7B	ENSG00000170439.6	24.689	0.645	3.965	3.43e-22
TESC	ENSG00000088992.17	60.152	2.965	3.947	4.63e-74
AREG	ENSG00000109321.10	89.052	4.865	3.941	2.03e-48
CDK1	ENSG00000170312.15	42.804	1.875	3.93	9.51e-57
CKMT1A	ENSG00000223572.9	54.443	2.66	3.921	1.95e-09
EPHB2	ENSG00000133216.16	57.071	2.84	3.919	8.92e-53
TMPRSS2	ENSG00000184012.11	70.592	3.735	3.918	2.22e-08
CRB3	ENSG00000130545.15	37.299	1.54	3.914	4.15e-19
C10orf99	ENSG00000188373.4	99.584	5.677	3.913	4.19e-05
SERPINB5	ENSG00000206075.13	17.025	0.2	3.909	4.84e-75
AZGP1	ENSG00000160862.12	80.596	4.445	3.905	3.46e-72
CLDN7	ENSG00000181885.18	265.68	16.937	3.894	1.53e-10
C1orf116	ENSG00000182795.12	17.075	0.23	3.877	1.02e-41
FXYD3	ENSG00000089356.16	752.787	50.546	3.87	6.88e-08
ANKRD22	ENSG00000152766.5	21.645	0.56	3.86	6.58e-39
FAM83H-AS1	ENSG00000203499.10	16.26	0.195	3.852	1.08e-72
ELFN1-AS1	ENSG00000236081.1	14.727	0.09	3.851	1.06e-104
CTD-2396E7.11	ENSG00000275234.1	29.23	1.105	3.844	8.05e-15
CEACAM1	ENSG00000079385.21	93.662	5.595	3.843	2.03e-11
NFE2L3	ENSG00000050344.8	74.821	4.3	3.839	9.98e-122
FUT6	ENSG00000156413.13	21.335	0.575	3.826	3.46e-14
CENPF	ENSG00000117724.12	30.15	1.21	3.817	1.72e-39
OVOL1	ENSG00000172818.9	18.519	0.385	3.817	1.03e-21
C15orf48	ENSG00000166920.10	167.712	11.056	3.807	3.02e-05
CKMT1B	ENSG00000237289.9	55.243	3.02	3.806	8.41e-09
ZG16B	ENSG00000162078.11	45.524	2.33	3.805	4.23e-29
PTTG1	ENSG00000164611.12	75.514	4.495	3.8	8.66e-55
HMGA1	ENSG00000137309.19	294.127	20.355	3.789	1.88e-58
PTK6	ENSG00000101213.6	30.277	1.28	3.778	1.4e-14
C9orf152	ENSG00000188959.9	24.055	0.83	3.775	1.08e-16
KIFC1	ENSG00000237649.7	23.56	0.795	3.774	1.01e-49
GJB3	ENSG00000188910.7	15.585	0.22	3.765	2.43e-48
ASF1B	ENSG00000105011.8	22.765	0.75	3.763	7.74e-49
MAP7	ENSG00000135525.18	37.68	1.85	3.763	1.54e-46
ACSL5	ENSG00000197142.10	150.779	10.204	3.76	1.73e-22
AURKA	ENSG00000087586.17	33.929	1.58	3.759	9.93e-66
FOXQ1	ENSG00000164379.5	14.525	0.15	3.755	3.41e-127
CKS2	ENSG00000123975.4	138.553	9.39	3.748	2.93e-58
CEMIP	ENSG00000103888.15	22.936	0.79	3.741	5.11e-115
FOXA3	ENSG00000170608.2	20.2	0.6	3.728	9.66e-21
TRIB3	ENSG00000101255.10	38.316	1.97	3.727	4.4e-93
CXADR	ENSG00000154639.18	23.62	0.865	3.723	1.18e-39
SLC39A5	ENSG00000139540.11	55.871	3.31	3.722	6.59e-08
RP5-881L22.5	ENSG00000226812.2	16.018	0.29	3.722	3.29e-33
DSP	ENSG00000096696.13	55.389	3.28	3.72	8.93e-24
NR1I2	ENSG00000144852.16	24.215	0.914	3.72	9.39e-14
C6orf223	ENSG00000181577.15	13.455	0.1	3.716	8.91e-98
UBE2SP2	ENSG00000224126.2	12.099	0	3.711	1.85e-125
AURKB	ENSG00000178999.12	27.694	1.195	3.708	6.82e-37
LGALS4	ENSG00000171747.8	876.918	66.194	3.708	4.33e-08
FAM83E	ENSG00000105523.3	33.505	1.645	3.705	1.75e-08
PCSK9	ENSG00000169174.10	14.315	0.18	3.698	2.12e-37
ZWINT	ENSG00000122952.16	40.755	2.24	3.688	2.72e-44
AC106876.2	ENSG00000222001.2	15.965	0.32	3.684	4.66e-31
MAD2L1	ENSG00000164109.13	37.996	2.035	3.684	8.93e-71
IL2RG	ENSG00000147168.12	89.722	6.067	3.682	2.97e-31
XXbac-BPG32J3.19	ENSG00000250641.1	14.62	0.22	3.678	2.56e-66
SULT2B1	ENSG00000088002.11	18.419	0.52	3.675	2.81e-123
KCNQ1	ENSG00000053918.15	49.29	2.94	3.674	3.13e-30
STAP2	ENSG00000178078.11	88.45	6.009	3.674	2e-12
PYCR1	ENSG00000183010.16	88.588	6.02	3.674	8.64e-55
C6orf132	ENSG00000188112.8	30.335	1.46	3.671	3.55e-29
TSPAN1	ENSG00000117472.9	178.013	13.06	3.67	2.26e-05
CEP55	ENSG00000138180.15	17.87	0.485	3.668	4.76e-75
CXCL3	ENSG00000163734.4	30.523	1.48	3.668	3.51e-58
SLC38A5	ENSG00000017483.14	81.693	5.51	3.667	6.26e-35
AGMAT	ENSG00000116771.5	14.785	0.245	3.664	7.87e-41
GRB7	ENSG00000141738.13	26.695	1.2	3.654	9.37e-34
C12orf75	ENSG00000235162.8	90.669	6.325	3.646	4.58e-42
CCNB2	ENSG00000157456.7	28.772	1.385	3.642	1.52e-45
BCL2L15	ENSG00000188761.11	33.382	1.77	3.634	1.98e-13
EFNA3	ENSG00000143590.13	28.754	1.41	3.626	1.31e-79
MMP11	ENSG00000099953.9	56.512	3.7	3.613	3.65e-69
PKMYT1	ENSG00000127564.16	27.234	1.315	3.608	2.17e-50
FAM84A	ENSG00000162981.13	68.933	4.764	3.601	1.37e-28
VSNL1	ENSG00000163032.11	19.359	0.685	3.595	7.98e-99
CDCA8	ENSG00000134690.10	21.06	0.845	3.58	4.23e-44
FUT2	ENSG00000176920.11	30.639	1.645	3.58	1.84e-13
IGHG2	ENSG00000211893.3	181.37	14.297	3.576	8.83e-13
KIAA0226L	ENSG00000102445.18	44.73	2.84	3.574	1.5e-48
MMP9	ENSG00000100985.7	17.605	0.565	3.572	1.87e-57
CGREF1	ENSG00000138028.14	23.503	1.07	3.565	4.91e-128
DUOX2	ENSG00000140279.12	17.224	0.54	3.565	5.72e-25
CTSV	ENSG00000136943.10	13.785	0.25	3.564	3.43e-71
LMNB1	ENSG00000113368.11	48.214	3.165	3.563	1.07e-43
IRF6	ENSG00000117595.10	28.924	1.54	3.559	2.5e-22
CYP2B6	ENSG00000197408.8	12.249	0.125	3.558	5.43e-39
IGHGP	ENSG00000253755.1	12.25	0.125	3.558	1.58e-39
RP11-150O12.3	ENSG00000254290.1	13.23	0.21	3.556	1.4e-78
UGT8	ENSG00000174607.10	16.46	0.49	3.551	5.98e-25
KDF1	ENSG00000175707.8	14.445	0.32	3.549	1.03e-21
LY75	ENSG00000054219.10	23.874	1.145	3.536	3.32e-45
SKA3	ENSG00000165480.15	13.905	0.285	3.536	8.88e-102
ARSE	ENSG00000157399.14	40.37	2.57	3.535	3.14e-35
IGHG3	ENSG00000211897.7	53.315	3.715	3.526	1.63e-23
UCA1	ENSG00000214049.6	11.214	0.06	3.526	1.31e-64
RHPN2	ENSG00000131941.7	33.424	1.994	3.523	2.82e-27
MELK	ENSG00000165304.7	16.385	0.525	3.511	7.63e-61
MACC1	ENSG00000183742.12	11.169	0.07	3.508	9.49e-114
RNF186	ENSG00000178828.6	16.61	0.555	3.501	3.92e-11
BIK	ENSG00000100290.2	17.054	0.6	3.496	3.7e-25
DUOXA2	ENSG00000140274.13	11.454	0.11	3.488	2.13e-37
FABP6	ENSG00000170231.15	13.638	0.31	3.482	1.12e-89
EPS8L3	ENSG00000198758.10	110.687	9.088	3.469	2.29e-08
ESRP2	ENSG00000103067.11	27.244	1.554	3.467	3.17e-11
LAMC2	ENSG00000058085.14	38.864	2.62	3.461	8.04e-63
GGT6	ENSG00000167741.10	24.826	1.352	3.457	0.000109
CDCA5	ENSG00000146670.9	20.609	0.97	3.455	3.57e-66
GCNT3	ENSG00000140297.12	24.843	1.365	3.45	0.00067
RP4-568C11.4	ENSG00000274173.1	13.36	0.315	3.449	1.69e-25
GDF15	ENSG00000130513.6	100.328	8.31	3.444	1.42e-47
GRHL2	ENSG00000083307.10	13.465	0.33	3.443	6.17e-37
GALNT6	ENSG00000139629.15	26.129	1.5	3.44	7.7e-100
PPP1R1B	ENSG00000131771.13	262.186	23.26	3.439	5.62e-19
SPINK4	ENSG00000122711.8	33.11	2.16	3.432	9.43e-07
IGKV3-11	ENSG00000241351.2	172.188	15.042	3.432	0.00614
NOTUM	ENSG00000185269.11	10.213	0.04	3.431	2.86e-65
GOLT1A	ENSG00000174567.7	14.9	0.48	3.425	2.17e-43
RP11-284F21.10	ENSG00000272405.1	12.664	0.275	3.422	2.8e-49
SCNN1A	ENSG00000111319.12	68.208	5.489	3.415	1.26e-08
CDT1	ENSG00000167513.8	18.763	0.855	3.413	1.05e-54
IGKC	ENSG00000211592.6	2098.73	196.44	3.411	0.0019
LINC00483	ENSG00000167117.8	16.882	0.69	3.403	7.77e-08
TTC39A	ENSG00000085831.15	22.915	1.269	3.398	2.49e-17
HMMR	ENSG00000072571.19	13.33	0.36	3.397	9.53e-67
LIPH	ENSG00000163898.9	15.934	0.61	3.395	3.55e-11
NOXO1	ENSG00000196408.11	18.505	0.855	3.394	6.32e-19
HNF1A	ENSG00000135100.17	15.2	0.545	3.39	5.72e-32
TMEM125	ENSG00000179178.10	18.775	0.889	3.388	2.39e-12
CENPA	ENSG00000115163.14	13.479	0.385	3.386	3.47e-72
TROAP	ENSG00000135451.12	24.294	1.425	3.383	1.34e-37
NEBL	ENSG00000078114.18	20.06	1.02	3.382	6.26e-124
NCAPH	ENSG00000121152.9	15.304	0.565	3.381	1.05e-62
AC021218.2	ENSG00000204876.4	9.412	0	3.38	4.33e-97
C1orf210	ENSG00000253313.5	17.14	0.745	3.378	2.62e-08
CDKN3	ENSG00000100526.19	33.559	2.325	3.378	1.57e-64
MARCKSL1	ENSG00000175130.6	253.975	23.55	3.377	1.76e-42
ATP2C2	ENSG00000064270.12	35.134	2.489	3.372	3.28e-09
HNF4G	ENSG00000164749.11	13.545	0.415	3.362	1.41e-19
COL10A1	ENSG00000123500.9	9.547	0.03	3.356	6.94e-62
FOXM1	ENSG00000111206.12	28.331	1.865	3.356	2.22e-49
GJB2	ENSG00000165474.5	18.698	0.925	3.355	2.54e-16
CYP2W1	ENSG00000073067.13	11.512	0.225	3.353	6.74e-45
LMO7	ENSG00000136153.19	90.744	7.99	3.351	6.14e-26
CDC6	ENSG00000094804.9	13.815	0.46	3.343	2.72e-71
SLC27A2	ENSG00000140284.10	13.595	0.445	3.336	1.02e-19
TMEM139	ENSG00000178826.10	22.368	1.315	3.335	1.25e-22
CCL15	ENSG00000275718.1	15.3	0.62	3.331	4.89e-10
PLEKHG6	ENSG00000008323.15	33.13	2.42	3.319	8.56e-13
TOX3	ENSG00000103460.16	18.25	0.93	3.318	7.21e-35
EPB41L4B	ENSG00000095203.14	30.415	2.155	3.316	7.95e-13
MARVELD3	ENSG00000140832.9	16.7	0.78	3.314	2.45e-10
KRT80	ENSG00000167767.13	9.835	0.09	3.313	2.29e-139
IGKV3-20	ENSG00000239951.1	137.519	12.979	3.309	0.00668
CKS1BP3	ENSG00000268942.2	8.865	0	3.302	3.34e-79
KIAA1324	ENSG00000116299.16	20.025	1.14	3.296	1.29e-11
TJP3	ENSG00000105289.14	40.04	3.191	3.292	2.64e-08
RP11-452N17.1	ENSG00000277998.1	70.063	6.275	3.288	3.26e-65
PLEKHS1	ENSG00000148735.14	12.304	0.38	3.269	5.36e-53
BUB1	ENSG00000169679.14	12.815	0.435	3.267	2.94e-66
HN1	ENSG00000189159.15	234.281	23.434	3.267	3.36e-32
ANKS4B	ENSG00000175311.6	11.845	0.335	3.266	2.38e-18
AP003774.1	ENSG00000236935.1	12.517	0.405	3.266	3.82e-22
PKP2	ENSG00000057294.13	37.07	2.957	3.266	2.75e-14
IGKV3-15	ENSG00000244437.1	39.605	3.234	3.261	0.00441
LINC00668	ENSG00000265933.5	15.72	0.75	3.256	1.27e-09
IGLC3	ENSG00000211679.2	272.828	27.675	3.255	0.00905
SMPDL3B	ENSG00000130768.14	14.42	0.62	3.251	2.03e-12
CDCP1	ENSG00000163814.7	18.33	1.035	3.248	3.38e-24
BCL2L14	ENSG00000121380.12	15.085	0.7	3.242	1.82e-18
LINC01559	ENSG00000180861.9	12.58	0.435	3.242	1.43e-16
AP000349.2	ENSG00000280178.1	10.34	0.2	3.24	1.76e-67
MYEOV	ENSG00000172927.7	13.447	0.53	3.239	1.35e-50
HMGB3	ENSG00000029993.14	72.163	6.77	3.235	8.31e-49
CCDC64B	ENSG00000162069.14	22.826	1.54	3.23	4.08e-07
EIF5AP4	ENSG00000234743.1	8.602	0.03	3.221	2.73e-107
ABHD17C	ENSG00000136379.11	51.904	4.685	3.218	8.78e-21
GALNT4	ENSG00000257594.3	24.695	1.78	3.208	6.89e-46
MMP3	ENSG00000149968.11	16.315	0.875	3.207	4.21e-24
AC005943.2	ENSG00000267059.2	8.214	0	3.204	3.65e-35
CAMSAP3	ENSG00000076826.9	17.74	1.04	3.2	1.01e-14
PRSS16	ENSG00000112812.15	15.209	0.77	3.195	2.72e-15
KCNN4	ENSG00000104783.11	75.274	7.345	3.192	8.66e-28
DLGAP5	ENSG00000126787.12	10.304	0.24	3.188	2.8e-62
MAPK13	ENSG00000156711.16	78.156	7.69	3.187	1.36e-22
PLK1	ENSG00000166851.14	32.716	2.72	3.18	5.57e-44
HOXB8	ENSG00000120068.6	19.27	1.24	3.178	1.87e-37
HNF1B	ENSG00000275410.4	11.4	0.37	3.178	8.21e-14
GSTO2	ENSG00000065621.14	19.51	1.27	3.176	4.63e-31
HSD11B2	ENSG00000176387.6	63.678	6.183	3.171	0.004
CELP	ENSG00000170827.9	9.336	0.15	3.168	8.69e-36
SPC25	ENSG00000152253.8	12.274	0.48	3.165	5.24e-70
C6orf222	ENSG00000189325.6	9.4	0.16	3.164	9.9e-42
UHRF1	ENSG00000276043.4	11.321	0.375	3.164	1.2e-81
GMDS	ENSG00000112699.10	134.545	14.135	3.163	2.56e-25
TK1	ENSG00000167900.11	47.844	4.455	3.163	2.52e-41
LYZ	ENSG00000090382.6	198.053	21.32	3.157	1.72e-34
SQLE	ENSG00000104549.11	56.045	5.405	3.155	6.79e-48
MOGAT3	ENSG00000106384.10	12.24	0.49	3.152	4.18e-10
PBK	ENSG00000168078.9	10.515	0.295	3.152	7.14e-48
RP11-532F12.5	ENSG00000261183.5	21.347	1.515	3.152	2.3e-11
CYP2J2	ENSG00000134716.9	19.723	1.335	3.15	5.13e-14
LLGL2	ENSG00000073350.13	116.775	12.414	3.134	1e-11
TCF7	ENSG00000081059.19	28.814	2.4	3.132	1.02e-94
NUSAP1	ENSG00000137804.12	28.014	2.32	3.128	6.63e-47
CENPM	ENSG00000100162.14	18.995	1.29	3.126	6.03e-26
PTMAP5	ENSG00000214182.5	28.989	2.435	3.126	6.68e-84
HOOK1	ENSG00000134709.10	12.46	0.545	3.123	1.47e-21
SATB2	ENSG00000119042.16	26.725	2.185	3.122	1.41e-11
PDX1	ENSG00000139515.5	7.869	0.02	3.12	7.62e-114
SERPINA1	ENSG00000197249.12	113.181	12.154	3.118	8.42e-20
IGLC2	ENSG00000211677.2	556.292	63.214	3.117	0.00435
RP11-70C1.3	ENSG00000235288.3	10.138	0.285	3.116	5.32e-05
CHI3L1	ENSG00000133048.12	19.745	1.395	3.115	1.49e-21
ANLN	ENSG00000011426.10	18.994	1.335	3.098	2.37e-82
SHH	ENSG00000164690.7	8.16	0.07	3.098	2.04e-82
FABP1	ENSG00000163586.9	761.446	88.153	3.096	5.33e-06
DEGS2	ENSG00000168350.7	14.231	0.8	3.081	2.31e-13
KIF12	ENSG00000136883.12	13.92	0.765	3.08	6.54e-14
GINS2	ENSG00000131153.8	12.494	0.605	3.072	7.51e-60
KLK6	ENSG00000167755.13	7.825	0.05	3.071	2.95e-62
MARVELD2	ENSG00000152939.14	10.675	0.39	3.07	4.17e-30
VDR	ENSG00000111424.10	26.019	2.225	3.067	6.78e-14
CGN	ENSG00000143375.14	31.455	2.875	3.066	2.12e-07
TLCD1	ENSG00000160606.10	19.554	1.46	3.063	1.47e-41
SLC25A10	ENSG00000183048.11	46.339	4.67	3.062	7.29e-24
AGR3	ENSG00000173467.8	40.69	3.995	3.061	0.000131
CXCL10	ENSG00000169245.5	10.874	0.43	3.054	1.04e-35
GNG4	ENSG00000168243.10	24.184	2.035	3.053	3.03e-43
OVOL2	ENSG00000125850.10	11.745	0.548	3.041	8.56e-22
BAIAP2L1	ENSG00000006453.13	39.094	3.88	3.038	1.33e-24
EREG	ENSG00000124882.3	12.921	0.695	3.038	1.45e-46
ARHGEF35	ENSG00000213214.4	18.86	1.42	3.037	2.46e-22
ACE2	ENSG00000130234.10	13.424	0.76	3.035	4.62e-23
IYD	ENSG00000009765.14	8.838	0.2	3.035	2.06e-37
CDS1	ENSG00000163624.5	11.51	0.53	3.031	1.72e-18
SORD2P	ENSG00000259479.6	16.529	1.15	3.027	6.42e-92
GINS1	ENSG00000101003.9	11.047	0.48	3.025	4.59e-79
EIF1AXP1	ENSG00000236698.1	20.793	1.685	3.021	1.15e-73
WWC1	ENSG00000113645.13	16.539	1.16	3.021	5.34e-49
NQO1	ENSG00000181019.12	220.265	26.275	3.02	4.58e-34
CDHR5	ENSG00000099834.18	37.493	3.781	3.009	0.000632
SEL1L3	ENSG00000091490.10	73.223	8.23	3.007	3.36e-27
KIF11	ENSG00000138160.5	10.71	0.46	3.004	3.78e-66
CASC9	ENSG00000249395.2	8.439	0.18	3	1.34e-49
CDC45	ENSG00000093009.9	12.157	0.65	2.995	4.97e-53
MCM2	ENSG00000073111.13	28.663	2.72	2.995	1.08e-74
SLC52A3	ENSG00000101276.14	14.35	0.93	2.992	7.34e-30
PRR11	ENSG00000068489.12	11.609	0.59	2.987	1.13e-88
PHLDA2	ENSG00000181649.5	38.633	4	2.987	1.87e-30
TRIM15	ENSG00000204610.12	16.605	1.22	2.987	2.06e-13
VAV3	ENSG00000134215.15	37.635	3.885	2.984	8.45e-19
DSC2	ENSG00000134755.14	18.435	1.475	2.973	7.34e-12
SCD	ENSG00000099194.5	116.266	13.954	2.971	5.91e-42
DHCR24	ENSG00000116133.11	73.878	8.554	2.97	5.04e-23
PITX2	ENSG00000164093.15	8.065	0.16	2.966	3.06e-31
KIF20A	ENSG00000112984.11	10.185	0.44	2.957	1.48e-59
RASEF	ENSG00000165105.9	10.63	0.5	2.955	1.43e-18
ECT2	ENSG00000114346.13	33.684	3.48	2.953	1.17e-82
TGFBI	ENSG00000120708.16	568.552	73.036	2.944	2.85e-52
BRI3BP	ENSG00000184992.10	16.27	1.245	2.943	7.55e-32
NUF2	ENSG00000143228.12	12.533	0.76	2.943	4.37e-65
GALNT5	ENSG00000136542.8	8.334	0.215	2.942	6.6e-24
ILDR1	ENSG00000145103.12	7.709	0.135	2.94	1.57e-21
BMP7	ENSG00000101144.12	18.199	1.515	2.932	6.27e-54
SORD	ENSG00000140263.13	41.887	4.625	2.931	4.69e-78
PRR5L	ENSG00000135362.13	28.189	2.83	2.93	4.16e-10
PTPRO	ENSG00000151490.13	16.724	1.325	2.93	1.92e-29
IQGAP3	ENSG00000183856.10	12.144	0.725	2.93	1.37e-43
PSAT1	ENSG00000135069.13	28.769	2.92	2.925	4.52e-51
HPDL	ENSG00000186603.5	10.08	0.46	2.924	3.25e-29
RBM47	ENSG00000163694.14	33.936	3.625	2.917	5.05e-12
KCNE3	ENSG00000175538.10	30.61	3.185	2.917	1.61e-43
KIF4A	ENSG00000090889.11	9.72	0.42	2.916	5.76e-70
TTK	ENSG00000112742.9	9.22	0.355	2.915	1.05e-70
IL32	ENSG00000008517.16	470.059	61.976	2.903	2.27e-31
NDFIP2	ENSG00000102471.13	57.845	6.865	2.903	2.09e-37
ARHGAP8	ENSG00000241484.9	21.509	2.02	2.898	1.15e-17
CTHRC1	ENSG00000164932.12	24.606	2.445	2.894	2.85e-52
RAB11FIP4	ENSG00000131242.15	16.135	1.305	2.894	5.7e-34
RP5-1033H22.2	ENSG00000224093.5	10.293	0.525	2.889	1.33e-21
FAM83F	ENSG00000133477.16	8.38	0.27	2.885	2.67e-23
TMC4	ENSG00000167608.11	52.299	6.235	2.881	1.43e-09
MUC12	ENSG00000205277.9	104.242	13.283	2.881	4.84e-05
EPN3	ENSG00000049283.17	11.905	0.755	2.878	5.03e-10
HJURP	ENSG00000123485.11	10.853	0.62	2.871	8.88e-56
CA9	ENSG00000107159.12	10.303	0.55	2.866	7.02e-60
MET	ENSG00000105976.14	31.62	3.485	2.863	2.9e-93
CPNE7	ENSG00000178773.14	11.62	0.74	2.859	6.85e-54
DNAJC22	ENSG00000178401.14	9.095	0.395	2.855	1.02e-17
ENC1	ENSG00000171617.13	31.928	3.55	2.855	1.56e-74
PPP1R14C	ENSG00000198729.4	12.02	0.8	2.855	3.21e-10
GALE	ENSG00000117308.14	86.416	11.135	2.849	9.11e-22
RNU4-1	ENSG00000200795.1	6.202	0	2.848	6.68e-18
PIGY	ENSG00000255072.1	12.053	0.819	2.843	3.88e-10
TRIP13	ENSG00000071539.13	11.475	0.74	2.842	2.85e-92
TRPM2-AS	ENSG00000230061.2	6.745	0.08	2.842	1.58e-73
CRNDE	ENSG00000245694.8	9.934	0.53	2.837	2.46e-89
CAPN8	ENSG00000203697.11	22.47	2.288	2.835	1.91e-07
CTSS	ENSG00000163131.10	181.288	24.54	2.835	3.73e-14
FA2H	ENSG00000103089.8	16.324	1.43	2.834	6.12e-14
SMAGP	ENSG00000170545.16	65.36	8.32	2.832	3.37e-18
KIF2C	ENSG00000142945.12	15.155	1.27	2.831	4.78e-63
HNRNPCP2	ENSG00000204253.4	14.264	1.15	2.828	1.27e-101
RAD51	ENSG00000051180.16	11.685	0.79	2.825	4.11e-45
ELMO3	ENSG00000102890.14	24.891	2.68	2.815	8.04e-13
WNK4	ENSG00000126562.16	14.415	1.19	2.815	3.75e-09
BSPRY	ENSG00000119411.10	18.405	1.76	2.814	1.11e-26
EFNA2	ENSG00000099617.3	8.035	0.285	2.814	1.55e-07
NCAPG	ENSG00000109805.9	9.188	0.449	2.814	1.76e-59
JUP	ENSG00000173801.16	193.272	26.651	2.813	1.65e-28
RMI2	ENSG00000175643.8	19.735	1.95	2.813	4.14e-53
PPIAP22	ENSG00000198618.5	319.306	44.566	2.813	4.22e-75
FAM111B	ENSG00000189057.10	8.235	0.315	2.812	8.57e-31
AC005255.3	ENSG00000256210.3	6.02	0	2.811	4.86e-63
GRIN2D	ENSG00000105464.3	6.775	0.11	2.808	5.24e-123
HMGN1P37	ENSG00000229237.2	5.995	0	2.806	2.62e-101
DGAT2	ENSG00000062282.14	18.047	1.735	2.8	4.57e-49
LINC01207	ENSG00000248771.5	8.605	0.38	2.799	8.7e-12
TMEM30B	ENSG00000182107.6	15.827	1.42	2.798	2.77e-12
ABRACL	ENSG00000146386.7	102.128	13.855	2.795	6.43e-27
ESPN	ENSG00000187017.14	27.849	3.165	2.792	1.79e-09
RPS2P55	ENSG00000216866.5	9.115	0.46	2.792	5.29e-127
OCIAD2	ENSG00000145247.11	165.954	23.234	2.784	8.88e-57
TMEM171	ENSG00000157111.12	10.295	0.645	2.78	0.00163
HHLA2	ENSG00000114455.13	13.225	1.08	2.774	0.00176
SLC12A8	ENSG00000221955.10	10.545	0.69	2.772	6.38e-49
KLK10	ENSG00000129451.11	10.795	0.735	2.765	7.33e-52
ANO9	ENSG00000185101.12	51.721	6.775	2.762	1.73e-09
SLCO4A1-AS1	ENSG00000232803.1	10.535	0.7	2.762	7.75e-69
FGFR4	ENSG00000160867.14	48.321	6.29	2.758	1.44e-27
ORC6	ENSG00000091651.8	12.182	0.95	2.757	3.29e-51
GRM8	ENSG00000179603.17	7.006	0.185	2.756	4.32e-62
SH2D3A	ENSG00000125731.12	22.53	2.5	2.749	1.17e-16
APOBEC3B	ENSG00000179750.15	10.119	0.655	2.748	3.87e-20
RP11-284F21.7	ENSG00000229953.1	7.614	0.285	2.745	2.97e-49
GZMB	ENSG00000100453.12	9.974	0.64	2.742	8.28e-32
GPR143	ENSG00000101850.12	6.789	0.165	2.741	3.56e-79
RP11-719K4.3	ENSG00000254609.1	8.895	0.48	2.741	0.000329
BUB1B	ENSG00000156970.12	10.539	0.73	2.738	1.65e-44
CENPW	ENSG00000203760.8	46.17	6.075	2.737	2.94e-68
ABHD11-AS1	ENSG00000225969.1	12.639	1.05	2.734	7.43e-09
UBE2T	ENSG00000077152.9	33.124	4.13	2.734	4.26e-64
FAM105A	ENSG00000145569.5	28.779	3.48	2.733	2.45e-27
ACY3	ENSG00000132744.7	7.67	0.305	2.732	2.47e-20
RBBP8NL	ENSG00000130701.3	6.31	0.1	2.732	4.65e-52
DTL	ENSG00000143476.17	8.79	0.475	2.731	7.33e-75
LINC00511	ENSG00000227036.6	30.303	3.715	2.731	2.83e-31
GPR35	ENSG00000178623.11	52.129	7.015	2.729	4.26e-25
CDC25A	ENSG00000164045.11	7.63	0.31	2.72	2.62e-68
DEPDC1B	ENSG00000035499.12	7.275	0.26	2.715	1.58e-57
RP11-649E7.5	ENSG00000258377.1	6.53	0.15	2.711	7.26e-46
RP5-940J5.9	ENSG00000269968.1	5.546	0	2.711	6.78e-26
ADGRG1	ENSG00000205336.11	108.251	15.705	2.709	5.41e-64
RASSF7	ENSG00000099849.14	44.534	5.965	2.709	6.6e-11
SLC2A1	ENSG00000117394.19	111.766	16.255	2.708	2.96e-58
ACSL6	ENSG00000164398.12	8.14	0.4	2.707	1.03e-30
TMEM184A	ENSG00000164855.15	14.77	1.415	2.707	2.14e-08
B4GALNT3	ENSG00000139044.10	18.475	1.99	2.704	1.11e-09
AMACR	ENSG00000242110.7	54.17	7.51	2.697	4.05e-37
GPR39	ENSG00000183840.6	7.86	0.37	2.693	8.7e-24
SGPP2	ENSG00000163082.9	11.825	0.99	2.688	3e-20
HOXB13	ENSG00000159184.7	9.429	0.62	2.686	1.79e-13
LINC00675	ENSG00000263429.3	12.986	1.174	2.686	0.000386
SLC7A5	ENSG00000103257.8	46.894	6.46	2.683	1.16e-37
TMEM150B	ENSG00000180061.9	17.854	1.935	2.683	1.74e-23
EBP	ENSG00000147155.10	159.558	24.11	2.677	9.06e-26
CENPN	ENSG00000166451.13	24.587	3.015	2.672	1.38e-82
COL11A1	ENSG00000060718.18	8.089	0.43	2.668	1.34e-53
ACY1	ENSG00000243989.7	75.386	11.035	2.666	3.3e-19
STX19	ENSG00000178750.2	7.93	0.409	2.664	1.28e-12
EFNA4	ENSG00000243364.7	30.95	4.045	2.663	6.04e-44
CORO2A	ENSG00000106789.12	13.77	1.335	2.661	3.25e-17
PROM1	ENSG00000007062.11	34.598	4.63	2.661	5.97e-10
FAM64A	ENSG00000129195.15	8.21	0.46	2.657	6.78e-48
U47924.27	ENSG00000257084.1	10.209	0.78	2.655	8.27e-13
SHD	ENSG00000105251.10	7.9	0.414	2.654	2.05e-06
RP3-523K23.2	ENSG00000261116.1	6.52	0.195	2.654	1.43e-16
OCLN	ENSG00000197822.10	21.63	2.6	2.652	2.18e-26
C2	ENSG00000166278.14	63.696	9.3	2.651	2.34e-58
CXCL9	ENSG00000138755.5	7.223	0.31	2.65	3.23e-30
C2orf54	ENSG00000172478.17	6.835	0.25	2.648	4.87e-31
SLC12A2	ENSG00000064651.13	78.678	11.755	2.643	2.93e-68
RP11-150O12.6	ENSG00000253414.2	6.81	0.25	2.643	2.46e-82
AXIN2	ENSG00000168646.12	56.885	8.295	2.639	1.67e-74
CASC21	ENSG00000253929.1	5.23	0	2.639	1.3e-77
HNF1A-AS1	ENSG00000241388.4	8.33	0.5	2.637	2.31e-08
TNFRSF12A	ENSG00000006327.13	63.054	9.315	2.635	7.68e-23
TSPAN6	ENSG00000000003.14	94.89	14.459	2.633	1.5e-28
HK2	ENSG00000159399.9	30.325	4.05	2.633	1.45e-11
APOBEC1	ENSG00000111701.6	5.68	0.08	2.629	4.46e-34
SLC44A3	ENSG00000143036.16	35.625	4.945	2.623	4.58e-22
RAD51AP1	ENSG00000111247.14	12.34	1.17	2.62	1.63e-61
VWA2	ENSG00000165816.12	5.942	0.13	2.619	1.44e-108
RAB11FIP1	ENSG00000156675.15	36.68	5.14	2.618	1.74e-29
AKR7A3	ENSG00000162482.4	19.239	2.305	2.614	5.06e-06
MCM4	ENSG00000104738.16	50.43	7.44	2.607	5.8e-56
CDCA3	ENSG00000111665.11	29.104	3.945	2.606	2.98e-49
MUC20	ENSG00000176945.16	81.744	12.595	2.606	1.33e-18
F12	ENSG00000131187.9	14.243	1.505	2.605	1.33e-41
VPS9D1-AS1	ENSG00000261373.1	10.47	0.885	2.605	2.3e-66
CENPU	ENSG00000151725.11	16.51	1.88	2.604	1.23e-48
NME1	ENSG00000239672.7	164.255	26.175	2.604	5.12e-61
MND1	ENSG00000121211.7	9.14	0.67	2.602	3.34e-79
MNX1	ENSG00000130675.14	6.7	0.27	2.6	1.43e-22
TINAG	ENSG00000137251.15	7.635	0.425	2.599	1.57e-06
TMEM238	ENSG00000233493.3	8.721	0.605	2.599	4.54e-14
DACH1	ENSG00000276644.4	9.44	0.73	2.593	1.62e-86
RPS6KA1	ENSG00000117676.13	42.464	6.215	2.591	2.05e-11
PAQR4	ENSG00000162073.13	25.848	3.455	2.591	4.79e-66
GTSE1	ENSG00000075218.18	7.935	0.485	2.589	1.09e-42
CHDH	ENSG00000016391.10	11.205	1.03	2.588	3.51e-26
INHBA	ENSG00000122641.9	7.381	0.395	2.587	4.54e-60
MYOM3	ENSG00000142661.18	6.085	0.18	2.586	8.81e-78
TPD52	ENSG00000076554.15	123.63	19.789	2.584	4.54e-29
APOC4-APOC2	ENSG00000224916.8	7.954	0.495	2.582	4.5e-55
ERN2	ENSG00000134398.12	23.845	3.15	2.582	0.000487
SOX4	ENSG00000124766.5	31.501	4.43	2.581	1.42e-102
EXO1	ENSG00000174371.16	6.448	0.25	2.575	1.92e-86
CKAP2	ENSG00000136108.14	22.714	3	2.568	2.21e-84
RP11-462G2.1	ENSG00000237643.1	4.92	0	2.566	3.53e-44
CCAT1	ENSG00000247844.1	4.912	0	2.564	1.45e-107
EPHX4	ENSG00000172031.6	6.785	0.32	2.56	5.62e-91
SP6	ENSG00000189120.4	6.305	0.24	2.559	6.66e-61
DHCR7	ENSG00000172893.15	45.649	6.94	2.555	7.16e-45
PLA2G10	ENSG00000069764.9	7.639	0.47	2.555	0.00521
MYO1D	ENSG00000176658.16	82.11	13.155	2.554	1.24e-11
LFNG	ENSG00000106003.12	66.768	10.56	2.551	9.04e-37
IGKV2D-28	ENSG00000242534.2	8.96	0.704	2.547	9.55e-05
RP11-10G12.1	ENSG00000244538.1	4.84	0	2.546	4.52e-93
ESM1	ENSG00000164283.12	5.245	0.07	2.545	6.16e-120
EPHB3	ENSG00000182580.2	37.484	5.595	2.545	4.34e-48
RAB17	ENSG00000124839.12	19.251	2.488	2.538	7.67e-13
TMEM141	ENSG00000244187.7	247.939	41.946	2.535	4.57e-21
OAS1	ENSG00000089127.12	68.341	10.97	2.534	1.88e-26
MLK4	ENSG00000143674.10	7.254	0.425	2.534	4.11e-26
TMEM92	ENSG00000167105.7	7.475	0.465	2.532	1.01e-41
CAPG	ENSG00000042493.15	191.333	32.285	2.531	7.98e-47
DHFRP1	ENSG00000188985.6	8.905	0.715	2.53	1.4e-58
SYT7	ENSG00000011347.9	19.669	2.59	2.525	6.04e-54
F11R	ENSG00000158769.17	73.041	11.863	2.525	3.83e-28
MYO1A	ENSG00000166866.12	26.826	3.835	2.525	0.000833
ASPM	ENSG00000066279.16	6.045	0.225	2.524	1.73e-62
CCNA2	ENSG00000145386.9	20.629	2.76	2.524	6.44e-51
CDHR2	ENSG00000074276.10	11.909	1.245	2.524	0.00031
GDA	ENSG00000119125.16	6.93	0.38	2.523	3.14e-09
EVA1A	ENSG00000115363.13	8.165	0.605	2.514	2.41e-67
NUDT4P1	ENSG00000177144.6	22.899	3.215	2.503	4.96e-57
NUDT4P2	ENSG00000271121.2	22.899	3.215	2.503	4.96e-57
PODXL2	ENSG00000114631.10	24.504	3.505	2.501	1.05e-68
FOXP4-AS1	ENSG00000234753.5	7.945	0.58	2.501	3.87e-86
PARPBP	ENSG00000185480.11	10.09	0.96	2.5	4.2e-66
DMBT1	ENSG00000187908.15	9.679	0.89	2.498	5.75e-05
SLC9A3R1	ENSG00000109062.9	79.555	13.31	2.493	2.96e-14
CTD-2540B15.11	ENSG00000267580.1	33.254	5.095	2.491	5.49e-26
KPNA2	ENSG00000182481.8	78.691	13.245	2.484	1.28e-63
C2orf70	ENSG00000173557.14	5.975	0.25	2.48	2.23e-111
KCNK1	ENSG00000135750.14	14.105	1.71	2.479	5.4e-15
EPS8L1	ENSG00000131037.14	28.395	4.28	2.477	2.77e-18
KLK1	ENSG00000167748.10	33.724	5.245	2.475	0.000771
ICA1	ENSG00000003147.17	56.127	9.28	2.474	1.8e-38
SNRPGP2	ENSG00000264350.1	22.334	3.215	2.469	1.15e-58
TUSC8	ENSG00000237361.2	4.998	0.085	2.467	6.37e-47
AP000439.3	ENSG00000255774.1	5.382	0.155	2.466	2.2e-12
CDC25C	ENSG00000158402.18	5.52	0.18	2.466	8.7e-66
PRC1	ENSG00000198901.13	41.323	6.68	2.462	8.02e-42
PCNA	ENSG00000132646.10	171.944	30.424	2.46	2.27e-54
RP11-667K14.4	ENSG00000262533.1	4.485	0	2.455	1.62e-36
TOMM34	ENSG00000025772.7	61.269	10.365	2.454	1.05e-98
RP11-132A1.4	ENSG00000232445.1	6.177	0.31	2.454	5.4e-66
C4orf19	ENSG00000154274.14	9.489	0.925	2.446	1.68e-07
PHLDA1	ENSG00000139289.13	25.065	3.785	2.446	2.41e-46
HES2	ENSG00000069812.11	6.161	0.315	2.445	7.68e-11
NUAK2	ENSG00000163545.8	13.335	1.635	2.444	2.65e-23
ARHGAP11A	ENSG00000198826.10	10.31	1.08	2.443	8.47e-57
CHEK1	ENSG00000149554.12	16.9	2.295	2.442	3.27e-74
AC009065.4	ENSG00000279473.1	4.425	0	2.44	1.13e-107
NIPAL1	ENSG00000163293.11	6.865	0.45	2.439	5.73e-13
E2F1	ENSG00000101412.12	15.315	2.01	2.438	1.39e-72
TMSB4XP1	ENSG00000236876.3	4.417	0	2.437	2.25e-07
RPL37P6	ENSG00000241431.1	4.415	0	2.437	2.81e-92
SERPINE2	ENSG00000135919.12	59.79	10.245	2.435	3.5e-23
REG1A	ENSG00000115386.5	24.566	3.735	2.433	2.35e-13
KIF15	ENSG00000163808.16	9.055	0.87	2.427	1.16e-58
CALML4	ENSG00000129007.14	73.388	12.9	2.42	1.67e-11
PVRL1	ENSG00000110400.10	21.76	3.255	2.419	2.13e-51
RP11-713M15.2	ENSG00000272502.1	6.73	0.45	2.414	2.91e-87
BAIAP2L2	ENSG00000128298.16	23.679	3.635	2.413	2.58e-06
QPRT	ENSG00000103485.17	60.524	10.625	2.404	3.45e-29
PERP	ENSG00000112378.11	142.468	26.189	2.4	1.68e-66
PVRL4	ENSG00000143217.8	5.405	0.215	2.398	5.54e-47
TNFRSF11B	ENSG00000164761.8	7.974	0.705	2.396	2e-57
AHCY	ENSG00000101444.12	273.955	51.305	2.394	3.34e-73
DIAPH3	ENSG00000139734.17	5.045	0.15	2.394	1.64e-93
TFCP2L1	ENSG00000115112.7	8.11	0.735	2.393	4.36e-05
SGOL1	ENSG00000129810.14	5.405	0.22	2.392	1.37e-77
RAD54L	ENSG00000085999.11	8.285	0.77	2.391	2.12e-49
OIP5	ENSG00000104147.8	6.703	0.47	2.39	1.87e-47
CENPK	ENSG00000123219.12	10.16	1.13	2.389	4.88e-38
SOWAHA	ENSG00000198944.5	5.86	0.31	2.389	3.46e-09
RFC3	ENSG00000133119.12	20.644	3.135	2.388	1.21e-86
TSPAN13	ENSG00000106537.7	57.753	10.245	2.385	5.28e-22
WNT2	ENSG00000105989.8	4.69	0.09	2.384	3.7e-77
AP1S1	ENSG00000106367.13	119.336	22.064	2.383	4.57e-48
CKAP2L	ENSG00000169607.12	5.338	0.215	2.383	2.18e-80
ABHD11	ENSG00000106077.18	86.1	15.755	2.378	1.96e-18
SLC1A5	ENSG00000105281.12	158.517	29.685	2.378	4.68e-53
RNASEH2A	ENSG00000104889.4	37.919	6.495	2.376	1.42e-73
AIM1L	ENSG00000176092.13	6.369	0.425	2.371	4.98e-21
MEST	ENSG00000106484.14	50.906	9.05	2.369	1.27e-51
TUBA1C	ENSG00000167553.14	451.63	86.891	2.365	2.12e-40
TMEM97	ENSG00000109084.13	34.716	5.955	2.36	1.52e-65
VAMP8	ENSG00000118640.10	179.276	34.129	2.359	9.56e-18
DLEU2_6	ENSG00000275559.1	4.127	0	2.358	3.92e-08
PRRG2	ENSG00000126460.10	9.478	1.045	2.357	3.98e-16
IL20RA	ENSG00000016402.12	12.255	1.59	2.356	2.96e-55
RP11-161H23.5	ENSG00000258232.2	197.17	37.741	2.355	4.92e-45
EPSTI1	ENSG00000133106.14	25.951	4.27	2.354	2.17e-50
PDIA4	ENSG00000155660.10	165.328	31.56	2.353	2.49e-49
CEBPA	ENSG00000245848.2	27.937	4.675	2.35	5.49e-18
CYP4F3	ENSG00000186529.14	5.27	0.23	2.35	4.84e-34
ANKH	ENSG00000154122.12	73.167	13.58	2.347	4.94e-63
CERS6	ENSG00000172292.14	25.48	4.205	2.347	1.39e-51
CMTM8	ENSG00000170293.8	18.15	2.765	2.347	5.71e-58
PAICS	ENSG00000128050.8	86.377	16.18	2.347	1.01e-77
PLA2G4F	ENSG00000168907.13	6.944	0.565	2.344	0.000461
ALDOB	ENSG00000136872.17	8.235	0.825	2.339	3.16e-28
STARD10	ENSG00000214530.7	330.773	64.556	2.339	2.39e-16
PAFAH1B3	ENSG00000079462.7	60.669	11.2	2.338	8.26e-72
FBP1	ENSG00000165140.9	37.824	6.69	2.336	7.64e-18
DENND1C	ENSG00000205744.9	21.954	3.555	2.333	1.52e-13
FAM101A	ENSG00000178882.13	15.417	2.264	2.33	3.45e-09
SERINC5	ENSG00000164300.15	28.325	4.84	2.328	1.81e-38
C2CD4A	ENSG00000198535.5	4.265	0.05	2.326	5.11e-90
TMPRSS3	ENSG00000160183.13	4.642	0.125	2.326	7.65e-84
ST6GALNAC1	ENSG00000070526.14	39.69	7.123	2.325	0.00503
CCND1	ENSG00000110092.3	67.195	12.625	2.323	1.99e-58
NGEF	ENSG00000066248.14	12.44	1.69	2.321	7.98e-10
RP11-304L19.1	ENSG00000259933.6	19.475	3.105	2.318	6.54e-46
CANT1	ENSG00000171302.16	81.013	15.455	2.317	1.54e-20
IFI27	ENSG00000165949.12	801.217	160.707	2.311	1.26e-21
SPIRE2	ENSG00000204991.10	24.179	4.075	2.311	2.52e-09
PPM1H	ENSG00000111110.11	8.769	0.97	2.31	6.34e-113
TOR4A	ENSG00000198113.2	18.729	2.98	2.31	6.41e-14
NKD1	ENSG00000140807.5	14.118	2.05	2.309	4.23e-33
IL17RE	ENSG00000163701.18	25.262	4.3	2.309	4.49e-09
MNX1-AS1	ENSG00000243479.3	4.2	0.05	2.308	2.44e-82
TRPM2	ENSG00000142185.16	16.289	2.495	2.306	3.84e-46
KIF18B	ENSG00000186185.13	6.245	0.465	2.306	6.7e-35
SLC39A4	ENSG00000147804.9	122.11	23.929	2.304	1.84e-15
A1CF	ENSG00000148584.14	5.17	0.25	2.303	1.15e-10
NDC80	ENSG00000080986.12	8.1	0.845	2.302	1.29e-45
ZP3	ENSG00000188372.14	16.455	2.555	2.296	7.81e-46
RN7SL1	ENSG00000276168.1	438.747	88.535	2.296	1.96e-34
SLPI	ENSG00000124107.5	132.196	26.159	2.294	3.93e-20
SNRPEP2	ENSG00000256968.1	13.735	2.005	2.294	5.94e-69
LRRC8E	ENSG00000171017.10	4.88	0.2	2.293	1.11e-121
RP11-474D1.3	ENSG00000214039.8	3.899	0	2.293	1.63e-85
KCTD14	ENSG00000151364.15	21.005	3.495	2.291	8.59e-61
SH3RF2	ENSG00000156463.17	15.73	2.425	2.288	1.6e-11
S100A2	ENSG00000196754.10	13.972	2.065	2.288	2.17e-56
PTPN3	ENSG00000070159.13	15.56	2.395	2.286	1.11e-20
PLAUR	ENSG00000011422.11	55.964	10.685	2.285	9.11e-33
C3orf52	ENSG00000114529.12	9.663	1.19	2.284	3.12e-16
RP11-464D20.2	ENSG00000239246.3	7.175	0.68	2.283	4.7e-92
HMGN1P36	ENSG00000235734.4	3.85	0	2.278	4.89e-87
ITGA2	ENSG00000164171.10	11.19	1.515	2.277	3.15e-73
LINC01123	ENSG00000204588.5	11.625	1.605	2.277	5.66e-19
AC005083.1	ENSG00000233834.6	4.715	0.18	2.276	3.91e-51
SIM2	ENSG00000159263.15	5.63	0.37	2.275	2.44e-96
FANCA	ENSG00000187741.14	17.798	2.885	2.275	3.44e-32
IGHM	ENSG00000211899.7	61.012	11.834	2.273	0.00988
SLMO2	ENSG00000101166.15	112.735	22.57	2.271	3.45e-53
PLBD1	ENSG00000121316.10	60.354	11.715	2.271	2.83e-36
RPL35P5	ENSG00000225573.4	12.015	1.7	2.269	2.3e-68
RPL7P1	ENSG00000214485.6	72.328	14.26	2.265	2.53e-60
NME2	ENSG00000011052.21	30.45	5.55	2.264	4.34e-45
TST	ENSG00000128311.13	129.458	26.165	2.264	1.34e-06
POC1A	ENSG00000164087.7	10.354	1.365	2.263	1.84e-52
SPAG1	ENSG00000104450.12	14.497	2.23	2.262	1.25e-25
PPA1	ENSG00000180817.11	356.522	73.582	2.261	9.04e-57
CYB5B	ENSG00000103018.16	179.003	36.579	2.26	7.73e-56
RP11-44F21.5	ENSG00000260265.1	5.57	0.375	2.256	7.46e-26
RP11-465B22.8	ENSG00000272141.1	11.3	1.574	2.256	0.00649
KIF23	ENSG00000137807.13	12.22	1.77	2.255	2.19e-41
MTL5	ENSG00000132749.10	6.99	0.675	2.254	7.2e-27
AOAH	ENSG00000136250.11	22.297	3.89	2.252	5.02e-34
TYMS	ENSG00000176890.15	29.38	5.38	2.251	7.06e-24
DBF4	ENSG00000006634.7	16.9	2.765	2.249	1.7e-74
MCF2L-AS1	ENSG00000235280.2	7.26	0.74	2.247	9.82e-34
SLC6A6	ENSG00000131389.16	24.735	4.43	2.245	1.09e-62
RP11-465N4.4	ENSG00000234678.1	9.2	1.155	2.243	1.75e-44
CDHR1	ENSG00000148600.14	22.774	4.025	2.242	0.000131
CCL18	ENSG00000275385.1	9.421	1.205	2.241	1.03e-14
SEZ6L2	ENSG00000174938.14	16.634	2.73	2.241	2.06e-52
CTD-2147F2.1	ENSG00000259485.1	3.725	0	2.24	1.16e-53
CXCL16	ENSG00000161921.14	53.044	10.455	2.238	8.68e-56
APOC2	ENSG00000234906.8	4.704	0.21	2.237	4.62e-60
SLC25A15	ENSG00000102743.14	10.77	1.5	2.235	2.37e-75
IGLV3-21	ENSG00000211662.2	9.88	1.315	2.233	0.00138
HELLS	ENSG00000119969.14	8.864	1.1	2.232	1.27e-55
NCEH1	ENSG00000144959.9	12.415	1.855	2.232	6.37e-36
PTK7	ENSG00000112655.15	37.695	7.255	2.229	2.81e-52
ACAN	ENSG00000157766.15	4.55	0.185	2.228	9.09e-82
KDELR3	ENSG00000100196.10	24.68	4.485	2.227	4.99e-52
ABCC3	ENSG00000108846.15	40.425	7.859	2.225	7.22e-05
LRRC31	ENSG00000114248.9	5.305	0.35	2.224	1.63e-05
FAM84B	ENSG00000168672.3	27.575	5.115	2.224	4.32e-58
GFPT1	ENSG00000198380.12	41.545	8.105	2.224	1.25e-34
CENPH	ENSG00000153044.9	15.709	2.58	2.223	5.38e-85
CTD-2510F5.4	ENSG00000265415.1	3.665	0	2.222	1.17e-77
CCNF	ENSG00000162063.12	8.035	0.94	2.219	3.41e-83
SEC23B	ENSG00000101310.14	56.867	11.465	2.215	1.24e-46
JPH1	ENSG00000104369.4	8.32	1.01	2.213	6.19e-65
PTBP3	ENSG00000119314.15	39.17	7.665	2.213	1.45e-61
FOSL1	ENSG00000175592.8	10.091	1.395	2.211	1.71e-10
MTFR2	ENSG00000146410.11	6.725	0.67	2.21	1.33e-68
NUP62CL	ENSG00000198088.10	5.2	0.34	2.21	4.29e-62
BORA	ENSG00000136122.15	11.695	1.745	2.209	1.56e-64
IGSF9	ENSG00000085552.16	5.805	0.475	2.206	0.000472
SLC39A8	ENSG00000138821.12	24.725	4.58	2.205	5.05e-18
SDR16C5	ENSG00000170786.12	5.088	0.325	2.2	1.84e-22
CMTM4	ENSG00000183723.12	32.964	6.405	2.197	5.18e-18
ZDHHC9	ENSG00000188706.12	60.041	12.32	2.196	2.04e-66
FANCI	ENSG00000140525.17	18.14	3.19	2.192	2.39e-66
CASK	ENSG00000147044.20	37.673	7.48	2.189	2.27e-66
TGFA	ENSG00000163235.15	6.085	0.555	2.188	2.65e-13
SKAP1	ENSG00000141293.15	9.42	1.29	2.186	8.86e-50
GCNT1	ENSG00000187210.12	9.69	1.36	2.179	1.38e-37
RP11-73M18.2	ENSG00000256500.5	3.525	0	2.178	5.69e-19
HILPDA	ENSG00000135245.9	28.842	5.6	2.177	1.84e-29
HSPH1	ENSG00000120694.19	110.744	23.72	2.176	1.14e-32
AC005355.2	ENSG00000251169.2	4.799	0.285	2.174	1.9e-11
IFITM1	ENSG00000185885.15	637.043	140.438	2.173	3.81e-31
LPAR5	ENSG00000184574.9	8.87	1.19	2.172	5.73e-12
SLC3A1	ENSG00000138079.13	6.43	0.65	2.171	7.06e-05
SYK	ENSG00000165025.14	25.46	4.875	2.171	1.09e-41
TMEM33	ENSG00000109133.12	29.354	5.745	2.17	2.3e-68
HSPD1	ENSG00000144381.16	493.582	108.913	2.17	1.51e-46
UBE2S	ENSG00000108106.13	65.555	13.805	2.168	5.36e-57
PLAGL2	ENSG00000126003.6	24.859	4.775	2.163	3.65e-75
FLJ22763	ENSG00000241224.6	4.779	0.29	2.163	2.25e-05
DKC1	ENSG00000130826.15	90.005	19.35	2.161	8.28e-78
EZH2	ENSG00000106462.10	14.819	2.54	2.16	1.66e-34
NPM1P27	ENSG00000249353.2	26.3	5.11	2.16	1.02e-59
RPN2	ENSG00000118705.16	341.584	75.766	2.158	9.68e-61
S100A11	ENSG00000163191.5	990.49	221.528	2.156	1.3e-41
RPS28P7	ENSG00000227097.5	1120.24	250.592	2.156	7.38e-47
ATAD2	ENSG00000156802.12	13.009	2.15	2.153	1.09e-84
PANK1	ENSG00000152782.16	12.025	1.93	2.152	7.32e-26
E2F8	ENSG00000129173.12	4.39	0.215	2.149	9.73e-28
SLC6A20	ENSG00000163817.15	3.79	0.08	2.149	3.43e-57
PCK2	ENSG00000100889.11	51.947	10.975	2.145	9.93e-12
IL1B	ENSG00000125538.11	7.625	0.95	2.145	7.86e-23
FEN1	ENSG00000168496.3	28.035	5.575	2.143	4.47e-60
SPTBN2	ENSG00000173898.11	10.885	1.695	2.141	1.04e-83
RBP4	ENSG00000138207.12	15.83	2.82	2.139	2.77e-18
ESCO2	ENSG00000171320.14	4.33	0.21	2.139	2.56e-55
AL158801.1	ENSG00000279392.1	4.74	0.305	2.137	1.5e-81
GIPC2	ENSG00000137960.5	10.765	1.675	2.137	7.49e-19
LYPD6B	ENSG00000150556.16	4.625	0.28	2.136	6.19e-42
RP11-486A14.1	ENSG00000257512.1	3.81	0.095	2.135	7.81e-20
LINC01106	ENSG00000175772.10	15.343	2.725	2.133	3.12e-12
CELSR1	ENSG00000075275.16	7.35	0.91	2.128	3.87e-88
GOLM1	ENSG00000135052.16	100.809	22.32	2.126	5.05e-09
SFRP4	ENSG00000106483.11	12.482	2.09	2.125	1.79e-18
RASSF6	ENSG00000169435.13	5.24	0.43	2.125	2.02e-08
FTH1P7	ENSG00000232187.1	21.9	4.25	2.125	1.42e-41
MDFI	ENSG00000112559.13	10.075	1.54	2.124	1.83e-48
RAB3IP	ENSG00000127328.21	24.785	4.915	2.124	2.82e-30
LGALS9	ENSG00000168961.16	166.704	37.461	2.124	6.24e-08
FAM110C	ENSG00000184731.5	6.9	0.815	2.122	4.48e-11
SLC39A11	ENSG00000133195.11	28.589	5.805	2.12	6.7e-45
SRPK1	ENSG00000096063.14	52.605	11.345	2.118	2.19e-53
ANXA2P2	ENSG00000231991.4	17.57	3.285	2.116	2.24e-55
CTD-2377D24.4	ENSG00000242407.1	3.325	0	2.113	2.27e-25
NOS2	ENSG00000007171.16	5.895	0.595	2.112	4.56e-19
MTHFD1L	ENSG00000120254.15	22.35	4.4	2.112	3.33e-50
THOC3	ENSG00000051596.9	56.016	12.21	2.11	1.45e-58
SOWAHB	ENSG00000186212.3	3.9	0.135	2.11	2.94e-13
OAS3	ENSG00000111331.12	16.778	3.125	2.108	1.27e-51
AP1S3	ENSG00000152056.16	5.29	0.46	2.107	4.37e-77
CXCL11	ENSG00000169248.12	3.61	0.07	2.107	2.5e-51
RP1-241P17.4	ENSG00000228532.4	11.557	1.925	2.102	3.83e-38
RP11-350J20.12	ENSG00000273132.1	3.29	0	2.101	2.16e-63
MYC	ENSG00000136997.14	137.772	31.365	2.1	4.38e-28
PSD4	ENSG00000125637.15	18.418	3.534	2.098	5.34e-15
FAM60A	ENSG00000139146.13	64.845	14.375	2.098	6.74e-68
RORC	ENSG00000143365.16	5.97	0.63	2.096	6.98e-06
AIFM3	ENSG00000183773.15	18.545	3.575	2.095	0.00926
MST1R	ENSG00000164078.12	40.215	8.65	2.095	9.18e-09
IFNLR1	ENSG00000185436.11	4.66	0.325	2.095	2.35e-24
ANXA4	ENSG00000196975.14	207.921	47.97	2.093	4.22e-46
APOBR	ENSG00000184730.10	13.999	2.515	2.093	0.0002
UCHL3	ENSG00000118939.17	89.759	20.27	2.093	9.66e-69
REEP6	ENSG00000115255.10	12.165	2.1	2.086	3.55e-56
YWHAZP4	ENSG00000213131.3	4.005	0.18	2.085	3.05e-87
CCNO	ENSG00000152669.8	3.75	0.12	2.084	5.15e-56
MIR4435-2HG	ENSG00000172965.14	39.6	8.575	2.084	5.57e-45
RPLP0P6	ENSG00000213553.4	39.119	8.495	2.079	9.42e-66
ITGA6	ENSG00000091409.14	85.017	19.368	2.078	1.96e-31
RP11-706O15.1	ENSG00000205664.10	23.925	4.905	2.078	3.04e-45
FAAH2	ENSG00000165591.6	8.685	1.295	2.077	5.24e-36
CCDC34	ENSG00000109881.16	18.86	3.71	2.076	1.14e-67
OR2I1P	ENSG00000237988.3	3.724	0.12	2.076	4.47e-50
C19orf48	ENSG00000167747.13	67.512	15.275	2.074	9.72e-59
ST6GAL1	ENSG00000073849.14	40.507	8.859	2.074	2.16e-27
ANKEF1	ENSG00000132623.15	5.235	0.485	2.07	6.97e-70
Metazoa_SRP	ENSG00000274012.1	629.734	149.297	2.069	5.89e-24
TEAD4	ENSG00000197905.8	20.88	4.22	2.068	2.2e-33
ZBTB45P2	ENSG00000226065.1	5.834	0.63	2.068	4.77e-27
CYP3A5	ENSG00000106258.13	30.74	6.573	2.067	8.31e-05
PMEPA1	ENSG00000124225.15	57.33	12.945	2.064	3.5e-33
SLC29A2	ENSG00000174669.11	13.99	2.585	2.064	2.57e-16
MAP2K6	ENSG00000108984.13	16.049	3.085	2.061	5.1e-12
SH2D4A	ENSG00000104611.11	11.26	1.94	2.06	2.68e-31
HSH2D	ENSG00000196684.12	10.39	1.733	2.059	2.09e-08
KRT17	ENSG00000128422.15	6.68	0.85	2.054	9.65e-33
RP3-522D1.1	ENSG00000224167.1	3.645	0.12	2.052	1.07e-105
APOC1	ENSG00000130208.9	44.404	9.969	2.049	1.52e-22
ESPL1	ENSG00000135476.11	5.745	0.63	2.049	8.89e-35
COMP	ENSG00000105664.10	5.058	0.465	2.048	4.14e-20
IKBKE	ENSG00000263528.7	11.15	1.94	2.047	1.81e-39
TMPRSS13	ENSG00000137747.14	3.933	0.2	2.04	9.72e-65
TMSB4XP8	ENSG00000187653.11	28.181	6.11	2.037	6.6e-16
LIPG	ENSG00000101670.11	12.304	2.245	2.036	2.87e-31
RPIA	ENSG00000153574.8	46.254	10.53	2.035	5.39e-65
PIGU	ENSG00000101464.10	48.74	11.165	2.032	1.14e-67
MGAT5	ENSG00000152127.8	31.967	7.065	2.031	1.36e-72
RPL39P3	ENSG00000235174.1	1010.95	246.688	2.031	1.61e-30
DCTPP1	ENSG00000179958.8	86.795	20.49	2.03	6.97e-32
RP11-234B24.2	ENSG00000255474.1	6	0.715	2.029	4.43e-10
ARAP1-AS1	ENSG00000256007.1	3.08	0	2.028	4.16e-08
NPM3	ENSG00000107833.10	61.471	14.36	2.024	4.81e-57
TPM3	ENSG00000143549.19	350.919	85.555	2.024	3.89e-29
STIL	ENSG00000123473.15	5.21	0.53	2.021	6.95e-40
SNORD15B	ENSG00000207445.1	3.055	0	2.02	4.67e-09
RP11-480I12.5	ENSG00000214796.8	6.055	0.74	2.02	7.12e-55
C16orf59	ENSG00000162062.14	5.775	0.675	2.016	2.98e-49
PSMB9	ENSG00000240065.7	104.133	24.995	2.016	1.59e-42
MYO10	ENSG00000145555.14	22.51	4.815	2.015	5.31e-39
OLA1	ENSG00000138430.15	143.643	34.84	2.013	4.19e-61
ETV7	ENSG00000010030.13	7.39	1.08	2.012	2.79e-53
PLAU	ENSG00000122861.15	28.255	6.255	2.012	2.28e-30
STRA6	ENSG00000137868.18	3.557	0.13	2.012	2.98e-61
DEPDC1	ENSG00000024526.16	3.715	0.17	2.011	3.47e-46
RBP2	ENSG00000114113.6	3.65	0.155	2.009	1.42e-32
ZFAS1	ENSG00000177410.12	406.707	100.283	2.009	8.73e-45
ORC1	ENSG00000085840.12	4.59	0.39	2.008	1.97e-53
STMN1	ENSG00000117632.20	217.647	53.389	2.007	2.67e-44
CYP51A1	ENSG00000001630.15	50.145	11.75	2.004	7.4e-29
FUT4	ENSG00000196371.3	13.51	2.62	2.003	6.43e-46
BLM	ENSG00000197299.10	6.385	0.845	2.001	5.21e-56
MZT1	ENSG00000204899.5	21.72	4.68	2	3e-83
BDH1	ENSG00000161267.11	54.839	12.985	1.997	3.63e-07
CKS1B	ENSG00000173207.12	117.221	28.62	1.997	5.83e-59
CDC42BPG	ENSG00000171219.8	5.92	0.735	1.996	3.16e-06
FTH1P20	ENSG00000226564.1	13.455	2.625	1.996	1.92e-46
LAPTM4B	ENSG00000104341.16	70.141	16.865	1.994	1.13e-58
PRDX4	ENSG00000123131.12	163.613	40.33	1.994	1.28e-58
EIF6	ENSG00000242372.6	366.367	91.271	1.993	8.32e-53
ALDH18A1	ENSG00000059573.8	63.273	15.16	1.992	1.31e-26
CXCL5	ENSG00000163735.6	3.098	0.03	1.992	1.07e-37
NCAPG2	ENSG00000146918.19	15.015	3.03	1.991	1.39e-67
RP11-349K16.1	ENSG00000256643.1	3.545	0.145	1.989	0.00163
RP11-452G18.2	ENSG00000197149.5	12.505	2.405	1.988	3.18e-49
SULT1C2	ENSG00000198203.9	3.959	0.25	1.988	1.31e-43
PMAIP1	ENSG00000141682.11	7.858	1.235	1.987	1.54e-50
NETO2	ENSG00000171208.9	7.3	1.095	1.986	1.88e-22
CNKSR1	ENSG00000142675.17	18.339	3.885	1.985	2.83e-07
BOLA2B	ENSG00000169627.7	151.161	37.475	1.984	1.02e-48
EDAR	ENSG00000135960.9	3.075	0.03	1.984	2.39e-49
HSPE1	ENSG00000115541.10	455.781	114.499	1.984	2.92e-43
KIAA1522	ENSG00000162522.10	37.365	8.7	1.984	1.2e-08
SFTA2	ENSG00000196260.3	2.955	0	1.984	6.26e-58
DEFA6	ENSG00000164822.4	4	0.265	1.983	2.44e-30
FAM83B	ENSG00000168143.8	3.565	0.155	1.983	1.44e-13
NKD2	ENSG00000145506.13	18.63	3.97	1.982	3.02e-29
SHMT2	ENSG00000182199.10	105.667	26.005	1.982	1.69e-56
TECRP1	ENSG00000235043.3	8.735	1.465	1.982	8.07e-71
MCM10	ENSG00000065328.16	3.735	0.2	1.98	2.38e-78
FXYD5	ENSG00000089327.14	171.616	42.785	1.979	1.34e-40
TMEM200A	ENSG00000164484.11	10.075	1.81	1.979	8.02e-25
ARL6IP1	ENSG00000170540.14	169.547	42.289	1.978	5.43e-47
RHBDL2	ENSG00000158315.10	5.54	0.66	1.978	0.00317
C2orf15	ENSG00000273045.5	4.904	0.5	1.977	1.38e-89
DSN1	ENSG00000149636.15	21.675	4.76	1.977	3.91e-74
RECQL4	ENSG00000160957.12	19.97	4.33	1.976	3.29e-39
RP11-27G14.4	ENSG00000282221.1	3.345	0.105	1.975	2.87e-42
GPT2	ENSG00000166123.13	21.835	4.815	1.973	1.31e-51
RP3-461F17.3	ENSG00000268439.5	21.045	4.615	1.973	7.32e-60
ASB9	ENSG00000102048.15	6.1	0.81	1.972	2.09e-64
SEMA4G	ENSG00000095539.15	28.089	6.424	1.97	0.000534
ARHGEF16	ENSG00000130762.14	22.04	4.883	1.969	2.14e-07
SYNGR2	ENSG00000108639.7	264.009	66.71	1.969	1.53e-31
SNTB1	ENSG00000172164.13	16.307	3.42	1.969	1.02e-70
RASAL1	ENSG00000111344.11	4.197	0.33	1.966	1.2e-09
LMNB2	ENSG00000176619.10	42.064	10.025	1.966	1.76e-58
TMEM191A	ENSG00000226287.7	10.35	1.905	1.966	6.4e-42
RP4-800G7.1	ENSG00000239719.1	2.905	0	1.965	2.45e-36
PLA2G12B	ENSG00000138308.5	3.173	0.07	1.964	6.76e-17
SLC40A1	ENSG00000138449.10	69.055	16.969	1.963	1.16e-19
CSE1L	ENSG00000124207.16	74.754	18.485	1.959	6.08e-67
MSMO1	ENSG00000052802.12	48.655	11.775	1.959	7.71e-23
IGFBP2	ENSG00000115457.9	148.301	37.433	1.958	8.16e-16
RP11-641D5.1	ENSG00000213178.3	400.178	102.412	1.956	5.23e-41
IL1RN	ENSG00000136689.18	7.273	1.135	1.954	7.36e-29
SYNE4	ENSG00000181392.14	12.04	2.37	1.952	5.83e-33
GGCT	ENSG00000006625.17	103.914	26.199	1.948	5.59e-55
RPS21	ENSG00000171858.17	5310.38	1375.75	1.948	1.02e-32
GAL3ST2	ENSG00000154252.11	3.929	0.28	1.945	1.1e-07
MGAM2	ENSG00000257743.8	3.21	0.095	1.943	4.47e-20
PLK4	ENSG00000142731.10	7.095	1.11	1.94	7.66e-44
LRP8	ENSG00000157193.14	6.48	0.955	1.936	1.61e-60
TACC3	ENSG00000013810.18	29.246	6.91	1.935	2.07e-42
LEF1	ENSG00000138795.9	9.665	1.79	1.935	1.04e-44
RACGAP1	ENSG00000161800.12	31.272	7.45	1.933	9.61e-46
CXCL14	ENSG00000145824.12	95.421	24.298	1.93	1.34e-10
TGIF2-C20orf24	ENSG00000259399.1	2.81	0	1.93	6.41e-46
B3GNT5	ENSG00000176597.11	15.125	3.235	1.929	7.44e-17
DBNDD1	ENSG00000003249.13	11.795	2.36	1.929	7.93e-65
CCRL2	ENSG00000121797.9	9.905	1.865	1.928	7.86e-20
LGALS3	ENSG00000131981.15	785.435	205.778	1.927	2.67e-09
DCAF13	ENSG00000164934.13	47.076	11.66	1.925	1.4e-78
PPARG	ENSG00000132170.19	39.539	9.675	1.925	1.4e-14
SKA1	ENSG00000154839.9	3.425	0.165	1.925	7.91e-56
ITGB6	ENSG00000115221.10	8.33	1.46	1.923	8.76e-26
HOXB7	ENSG00000260027.4	35.509	8.63	1.923	1.64e-20
ANXA3	ENSG00000138772.12	82.807	21.135	1.921	1.4e-38
SLC37A1	ENSG00000160190.13	22.995	5.34	1.92	3.48e-10
TMEM211	ENSG00000206069.5	2.785	0	1.92	2.63e-64
HENMT1	ENSG00000162639.15	14.615	3.13	1.919	4.11e-60
DDIAS	ENSG00000165490.12	3.8	0.27	1.918	1.96e-86
MYCL	ENSG00000116990.10	6.48	0.98	1.918	1.48e-28
TCEA1P2	ENSG00000230409.3	6.09	0.88	1.915	7.53e-52
DDR1	ENSG00000204580.11	105.799	27.339	1.914	1.56e-21
CD3EAP	ENSG00000117877.10	9.69	1.84	1.912	6.89e-72
GOLIM4	ENSG00000173905.8	61.637	15.675	1.909	7.16e-36
LEMD1	ENSG00000186007.9	3.054	0.08	1.908	1.71e-70
C20orf24	ENSG00000101084.16	219.632	57.946	1.904	6.78e-48
POFUT1	ENSG00000101346.11	50.506	12.765	1.904	2.38e-67
HPRT1	ENSG00000165704.14	45.911	11.535	1.904	1.66e-60
LGR6	ENSG00000133067.17	5.035	0.615	1.902	1.17e-36
BID	ENSG00000015475.18	48.294	12.22	1.899	2.74e-54
NXT2	ENSG00000101888.11	10.015	1.955	1.898	3.37e-75
RP11-229P13.23	ENSG00000231864.2	2.725	0	1.897	2.05e-66
IDH1	ENSG00000138413.13	98.639	25.775	1.896	3.72e-18
EPHA2	ENSG00000142627.12	26.093	6.28	1.896	8.21e-32
SHCBP1	ENSG00000171241.8	5.325	0.7	1.896	2.46e-62
SH3YL1	ENSG00000035115.21	80.064	20.815	1.894	1.57e-38
AC000089.3	ENSG00000235776.2	3.885	0.315	1.893	2.65e-112
SLC52A2	ENSG00000185803.8	85.906	22.42	1.892	3.19e-53
RAB15	ENSG00000139998.14	31.054	7.64	1.891	1.18e-37
HM13	ENSG00000101294.16	229.157	61.08	1.89	8.39e-56
HCP5	ENSG00000206337.10	28.201	6.885	1.889	8.01e-21
HNRNPA1P10	ENSG00000214223.4	9.295	1.78	1.889	6.37e-74
EFNA1	ENSG00000169242.11	108.06	28.475	1.888	4.09e-33
PRDX5	ENSG00000126432.13	644.907	173.53	1.888	2.52e-26
RP3-325F22.5	ENSG00000272189.1	3.09	0.105	1.888	9.92e-57
RPL7P9	ENSG00000137970.7	79.884	20.885	1.886	7.3e-48
RAN	ENSG00000132341.11	739.316	199.458	1.885	2.03e-39
NMU	ENSG00000109255.11	4.39	0.46	1.884	1.09e-36
RCC1	ENSG00000180198.15	42.061	10.675	1.883	3.04e-45
CDCA2	ENSG00000184661.13	3.385	0.19	1.882	3.85e-60
NAT2	ENSG00000156006.4	3.891	0.33	1.879	0.000397
EEF1A1P6	ENSG00000233476.3	37.325	9.43	1.878	2.37e-41
SPAG5	ENSG00000076382.16	18.665	4.35	1.878	4.31e-28
TSTD1	ENSG00000215845.10	82.341	21.688	1.877	9.7e-16
CYP4F2	ENSG00000186115.12	3.215	0.15	1.874	9.87e-12
SNORA73A	ENSG00000274266.1	2.665	0	1.874	1.89e-15
FAM3B	ENSG00000183844.16	3.725	0.29	1.873	3.72e-29
CBX2	ENSG00000173894.10	4.455	0.49	1.872	3.64e-78
PABPC1	ENSG00000070756.13	1811.54	494.199	1.872	4.86e-38
CALR	ENSG00000179218.13	652.778	178.483	1.865	1.09e-35
CYP4F11	ENSG00000171903.16	3.79	0.315	1.865	1.44e-21
AC011737.2	ENSG00000204196.5	45.86	11.9	1.861	1.22e-48
DSCC1	ENSG00000136982.5	7.955	1.465	1.861	8.79e-74
FAM110A	ENSG00000125898.12	11.809	2.53	1.859	9.33e-43
VDAC1	ENSG00000213585.10	300.338	82.056	1.859	1.58e-43
PRELID2	ENSG00000186314.11	15.565	3.575	1.856	1.43e-15
CTC-250I14.3	ENSG00000267512.1	2.61	0	1.852	1.02e-14
PLCB4	ENSG00000101333.16	28.813	7.26	1.852	1.11e-42
CXCR3	ENSG00000186810.7	3.69	0.3	1.851	6.74e-34
XDH	ENSG00000158125.9	3.24	0.175	1.851	0.0019
BRCA2	ENSG00000139618.14	3.94	0.37	1.85	5.32e-78
SERPINB1	ENSG00000021355.12	124.387	33.799	1.849	4.84e-26
MGAT4B	ENSG00000161013.16	257.324	70.746	1.848	7.83e-13
GNPNAT1	ENSG00000100522.8	23.895	5.92	1.847	6.78e-58
NUDT8	ENSG00000167799.9	17.045	4.02	1.846	3.95e-15
JHDM1D-AS1	ENSG00000260231.1	11.14	2.38	1.845	5.14e-25
TPRN	ENSG00000176058.11	38.324	9.955	1.844	1.03e-12
ITGBL1	ENSG00000198542.13	4.997	0.67	1.844	3.26e-27
PLA2G7	ENSG00000146070.16	4.324	0.485	1.842	7.01e-26
TM9SF2	ENSG00000125304.8	144.757	39.675	1.841	1.34e-40
ZDHHC20	ENSG00000180776.15	43.794	11.5	1.841	3.37e-60
DOK4	ENSG00000125170.10	43.03	11.295	1.84	1.39e-13
EZR	ENSG00000092820.17	160.185	44.024	1.84	4.89e-20
RPA3	ENSG00000106399.11	51.33	13.615	1.84	1.98e-65
WDR3	ENSG00000065183.15	13.78	3.13	1.839	2.38e-55
NUP37	ENSG00000075188.8	39.94	10.445	1.839	2.97e-66
HOXB-AS4	ENSG00000242207.1	3.024	0.125	1.839	1.06e-17
CLIC1	ENSG00000213719.8	736.044	205.087	1.838	4.91e-40
TRAF4	ENSG00000076604.14	47.575	12.583	1.838	2.07e-12
HNRNPA3P6	ENSG00000213300.5	10.175	2.125	1.838	4.16e-65
CCL15-CCL14	ENSG00000275688.4	15.505	3.62	1.837	0.00136
CYBA	ENSG00000051523.10	310.865	86.449	1.834	2.42e-18
EIF2S2P4	ENSG00000128692.8	4.99	0.68	1.834	2.95e-76
LYPLA1	ENSG00000120992.17	66.325	17.925	1.831	2.26e-58
NIFK	ENSG00000155438.11	75.858	20.599	1.831	2.97e-62
IL17RB	ENSG00000056736.9	14.29	3.3	1.83	1.95e-09
DLEU1_1	ENSG00000276089.1	5.999	0.97	1.829	4.66e-13
GINS4	ENSG00000147536.11	4.595	0.575	1.829	1.05e-67
TMC7	ENSG00000170537.12	5.979	0.965	1.829	1.56e-22
NDC1	ENSG00000058804.11	14.605	3.395	1.828	2.72e-62
SNRPB	ENSG00000125835.17	315.861	88.272	1.828	8.72e-44
NLN	ENSG00000123213.22	12.625	2.845	1.825	4.85e-54
IER3	ENSG00000137331.11	159.719	44.389	1.824	3.19e-27
LINC00152	ENSG00000222041.10	32.628	8.5	1.824	3.84e-31
FAM3C2	ENSG00000174028.6	19.384	4.76	1.823	2.37e-32
HOTTIP	ENSG00000243766.7	6.193	1.035	1.822	0.000934
TP53	ENSG00000141510.15	53.265	14.355	1.821	5.58e-31
AGT	ENSG00000135744.7	12.838	2.92	1.82	6.52e-35
MXRA5	ENSG00000101825.7	8.87	1.795	1.82	2.72e-27
DDX21	ENSG00000165732.12	51.134	13.79	1.818	1.47e-36
YWHAZP5	ENSG00000213260.3	3.51	0.28	1.817	2.31e-81
SMKR1	ENSG00000240204.2	3.26	0.21	1.816	4.88e-68
BBOX1-AS1	ENSG00000254560.5	2.52	0	1.815	2.31e-51
STXBP2	ENSG00000076944.14	76.484	21.032	1.814	9.37e-10
LRP4	ENSG00000134569.9	15.068	3.585	1.809	1.02e-30
GPSM2	ENSG00000121957.12	39.366	10.53	1.808	1.04e-39
ASS1	ENSG00000130707.17	270.427	76.638	1.806	1.2e-24
MPZL3	ENSG00000160588.9	6.78	1.225	1.806	8.52e-27
MALL	ENSG00000144063.3	36.935	9.875	1.803	0.000126
ABO	ENSG00000175164.13	11.959	2.72	1.801	0.00936
NUDT15	ENSG00000136159.3	26.953	7.025	1.8	2.15e-49
LYN	ENSG00000254087.7	19.785	4.97	1.8	6.62e-45
KRT8P45	ENSG00000224520.2	3.105	0.18	1.799	1.02e-17
SMIM15	ENSG00000188725.7	53.122	14.56	1.798	2.73e-38
LINC01224	ENSG00000269416.5	3.24	0.22	1.797	2.5e-13
CCL4L2	ENSG00000276070.4	4.54	0.595	1.796	3.13e-25
PFDN4	ENSG00000101132.9	92.596	25.965	1.795	1.23e-47
PRAC2	ENSG00000229637.3	3.945	0.425	1.795	5.37e-07
CASC5	ENSG00000137812.19	3.555	0.315	1.792	8.3e-52
HACD3	ENSG00000074696.12	50.159	13.785	1.791	1.38e-51
MYO6	ENSG00000196586.13	28.849	7.625	1.791	8.96e-37
C1GALT1	ENSG00000106392.10	17.59	4.38	1.789	9.18e-54
CMTM7	ENSG00000153551.13	24.804	6.47	1.788	6.17e-51
RP11-289I10.2	ENSG00000223612.3	7.61	1.495	1.787	6.88e-58
ATP1B1	ENSG00000143153.12	214.464	61.528	1.785	7.25e-23
SRPRB	ENSG00000144867.11	54.896	15.22	1.785	4.86e-55
RP11-353N14.4	ENSG00000262188.1	3.085	0.185	1.785	1.07e-55
NR0B2	ENSG00000131910.4	2.65	0.06	1.784	2.9e-48
PDIA3	ENSG00000167004.12	419.171	121.124	1.783	5.63e-35
SLC6A14	ENSG00000268104.2	2.475	0.01	1.783	3.15e-42
TNNC2	ENSG00000101470.9	15.068	3.675	1.781	6.07e-19
TBC1D30	ENSG00000111490.12	7.145	1.37	1.781	2.54e-56
GLOD5	ENSG00000171433.11	3.095	0.195	1.777	7.59e-06
RP11-303E16.2	ENSG00000261061.1	7.56	1.5	1.776	1.31e-61
GSS	ENSG00000100983.9	71.228	20.1	1.775	1.52e-30
STEAP3	ENSG00000115107.19	13.94	3.365	1.775	3.62e-23
PROX1	ENSG00000117707.15	6.155	1.09	1.775	4.39e-79
USP43	ENSG00000154914.16	3.975	0.455	1.774	1.01e-12
TOP1MT	ENSG00000184428.12	45.975	12.765	1.771	7.74e-67
MTND4P12	ENSG00000247627.2	4.036	0.475	1.771	2.88e-26
MEX3A	ENSG00000254726.2	3.745	0.39	1.771	1.61e-98
LSM8	ENSG00000128534.7	63.074	17.785	1.77	4.87e-64
MME	ENSG00000196549.10	3.855	0.425	1.768	2.22e-33
RP11-544M22.13	ENSG00000270149.5	2.405	0	1.767	1.55e-20
DEFA5	ENSG00000164816.7	3.387	0.29	1.766	1.95e-22
SRD5A1	ENSG00000145545.11	11.175	2.58	1.766	3.09e-52
MDK	ENSG00000110492.15	172.786	50.185	1.764	7.96e-21
SGOL2	ENSG00000163535.17	4.57	0.64	1.764	2.06e-75
LRP11	ENSG00000120256.9	31.679	8.635	1.762	5.12e-59
KIF18A	ENSG00000121621.6	3.19	0.235	1.762	3.19e-81
NIP7	ENSG00000132603.13	31.11	8.465	1.762	3.24e-63
LRG1	ENSG00000171236.9	10.119	2.29	1.757	8.81e-19
MTATP8P1	ENSG00000240409.1	2.38	0	1.757	7.36e-23
FCGR3A	ENSG00000203747.9	13.999	3.44	1.756	3.06e-14
PPAT	ENSG00000128059.8	9.97	2.25	1.755	1.09e-92
DARS2	ENSG00000117593.9	17.75	4.56	1.754	4.92e-50
LAMP3	ENSG00000078081.7	2.794	0.125	1.754	2.83e-64
MCM6	ENSG00000076003.4	25.54	6.875	1.753	6.35e-56
SH3BP1	ENSG00000100092.20	20.29	5.32	1.752	4.12e-08
IRF8	ENSG00000140968.10	19.265	5.015	1.752	3.07e-15
KRT15	ENSG00000171346.13	5.995	1.08	1.75	5.18e-28
TACSTD2	ENSG00000184292.6	4.599	0.665	1.75	4.91e-42
TSTA3	ENSG00000104522.15	145.265	42.529	1.749	8.2e-36
PSMG1	ENSG00000183527.11	89.306	25.865	1.749	1.13e-49
PSPH	ENSG00000146733.13	16.27	4.14	1.748	4.43e-67
BYSL	ENSG00000112578.9	25.49	6.9	1.746	6.52e-60
EIF2AK1	ENSG00000086232.12	82.569	23.91	1.746	1.06e-62
ODC1	ENSG00000115758.12	118.602	34.651	1.746	9.59e-37
RCC2	ENSG00000179051.13	62.044	17.79	1.746	1.52e-55
FANCF	ENSG00000183161.4	8.88	1.945	1.746	1.85e-68
TFDP1	ENSG00000198176.12	85.354	24.75	1.746	1.72e-75
PAQR5	ENSG00000137819.13	5.05	0.804	1.745	0.0015
HLA-H	ENSG00000206341.7	43.715	12.34	1.745	1.36e-20
CCT5	ENSG00000150753.11	241.955	71.57	1.743	2.78e-43
TTYH3	ENSG00000136295.14	45.814	12.985	1.743	1.08e-57
MANEAL	ENSG00000185090.14	10.225	2.355	1.742	6.31e-48
RP11-44F14.2	ENSG00000261804.1	2.58	0.07	1.742	1.27e-58
GTF3A	ENSG00000122034.12	211.915	62.71	1.741	1.01e-33
EXOSC5	ENSG00000077348.8	40.704	11.485	1.74	6.27e-73
DENND2D	ENSG00000162777.16	24.515	6.644	1.739	2.54e-14
PYCARD	ENSG00000103490.13	62.307	17.985	1.738	1.69e-15
LACTB2	ENSG00000147592.8	32.911	9.165	1.738	5.48e-52
RPL39	ENSG00000198918.7	5300.45	1587.78	1.738	2.47e-28
RP11-215A21.2	ENSG00000236058.3	3.16	0.25	1.735	1.34e-80
HSPB1P1	ENSG00000236060.2	4.244	0.575	1.735	4.09e-33
RP4-583P15.14	ENSG00000273047.1	10.705	2.52	1.733	1.26e-33
MSX2	ENSG00000120149.8	3.75	0.43	1.732	3.86e-41
TMEM102	ENSG00000181284.2	6.74	1.33	1.732	3.56e-17
NCOA7	ENSG00000111912.18	38.26	10.83	1.731	3.34e-37
DTYMK	ENSG00000168393.12	40.467	11.5	1.73	1.81e-50
SRP9P1	ENSG00000180581.7	25.674	7.055	1.728	3.08e-13
E2F5	ENSG00000133740.10	14.43	3.66	1.727	1.01e-63
SLC35F2	ENSG00000110660.14	15.414	3.96	1.727	8.83e-21
THEM6	ENSG00000130193.7	32.96	9.26	1.727	1.87e-51
AL109927.1	ENSG00000278868.1	2.305	0	1.725	0.00492
ATP1A1	ENSG00000163399.15	518.643	156.15	1.725	4.95e-11
C2orf72	ENSG00000204128.5	7.68	1.625	1.725	0.00342
EIF1AX	ENSG00000173674.10	84.205	24.785	1.724	1.7e-51
ERBB3	ENSG00000065361.14	101.849	30.155	1.723	1.53e-17
IGF2BP2	ENSG00000073792.15	20.94	5.645	1.723	6.09e-26
PDSS1	ENSG00000148459.15	19.01	5.065	1.722	5.52e-22
RP11-1149O23.3	ENSG00000246582.2	4.405	0.64	1.721	3.86e-35
RPL35P1	ENSG00000237991.3	4.075	0.54	1.72	3.93e-62
RP11-205M5.3	ENSG00000280064.1	29.634	8.3	1.72	1.42e-17
ASPHD1	ENSG00000174939.10	6.358	1.235	1.719	3.14e-54
ZDHHC12	ENSG00000160446.18	65.607	19.229	1.719	4.24e-23
BACE2	ENSG00000182240.15	83.028	24.6	1.715	3.96e-41
ERMP1	ENSG00000099219.13	18.175	4.845	1.714	3.07e-34
MFI2	ENSG00000163975.11	14.903	3.85	1.713	2.78e-47
REG3A	ENSG00000172016.15	3.226	0.29	1.712	1.64e-24
LINC01133	ENSG00000224259.5	12.97	3.265	1.712	4.07e-05
CD2AP	ENSG00000198087.7	26.608	7.43	1.711	4.94e-21
RCN1	ENSG00000049449.8	119.717	35.911	1.71	4.66e-48
MTCH2	ENSG00000109919.9	126.386	37.925	1.71	1.95e-38
CEL	ENSG00000170835.13	10.107	2.4	1.708	4.35e-21
PTPRH	ENSG00000080031.9	10.045	2.38	1.708	0.00623
DDAH1	ENSG00000153904.18	43.481	12.645	1.705	2.24e-33
ETS2	ENSG00000157557.11	193.373	58.604	1.705	4.67e-30
PRSS33	ENSG00000103355.12	2.255	0	1.703	9.04e-41
FIBCD1	ENSG00000130720.12	3.444	0.365	1.703	1.13e-08
FCHO1	ENSG00000130475.14	7.18	1.515	1.702	3.36e-37
LINC01605	ENSG00000253161.5	2.53	0.085	1.702	1.49e-77
CFB	ENSG00000243649.8	70.962	21.135	1.701	1.93e-28
AJUBA	ENSG00000129474.15	9.075	2.1	1.7	5.82e-46
DHFR	ENSG00000228716.6	23.015	6.39	1.7	8.84e-52
FRK	ENSG00000111816.7	3.335	0.335	1.699	6.01e-22
KIF20B	ENSG00000138182.14	5.495	1	1.699	3.79e-69
ARSD	ENSG00000006756.15	27.54	7.795	1.698	2.36e-20
EBPL	ENSG00000123179.13	88.855	26.689	1.698	5.65e-50
ARHGEF38	ENSG00000236699.8	2.955	0.22	1.697	4.85e-26
CPXM1	ENSG00000088882.7	5.813	1.105	1.695	4.01e-21
CSTF2	ENSG00000101811.13	20.815	5.745	1.693	2.09e-54
SMIM6	ENSG00000259120.2	3.17	0.29	1.693	7.42e-08
ACAT2	ENSG00000120437.8	28.15	8.02	1.692	7.61e-19
TMPO	ENSG00000120802.13	49.81	14.74	1.691	1.72e-47
HELZ2	ENSG00000130589.16	23.38	6.55	1.691	5.84e-50
MRPL17	ENSG00000158042.8	74.361	22.34	1.691	1.23e-57
NRAS	ENSG00000213281.4	23.94	6.725	1.691	3.33e-38
APCDD1	ENSG00000154856.12	40.597	11.895	1.69	7.48e-15
CHPF	ENSG00000123989.13	55.852	16.65	1.688	8.32e-53
RP11-783K16.5	ENSG00000256940.1	4.46	0.695	1.688	2.66e-42
RNASET2	ENSG00000026297.15	141.106	43.119	1.687	7.1e-31
LASP1	ENSG00000002834.17	121.334	37.049	1.685	6.26e-24
MIS18A	ENSG00000159055.3	14.8	3.915	1.685	3.88e-61
LTB	ENSG00000227507.2	7.33	1.595	1.683	2.51e-14
CBX3	ENSG00000122565.18	196.249	60.49	1.682	6.91e-57
SLC35A2	ENSG00000102100.14	38.454	11.295	1.682	3.18e-46
GCHFR	ENSG00000137880.5	27.319	7.826	1.682	9.64e-23
RP5-1056H1.2	ENSG00000278192.1	2.735	0.165	1.681	7.82e-31
ZWILCH	ENSG00000174442.11	10.295	2.525	1.68	2.49e-57
RP11-96L14.7	ENSG00000236782.5	3.26	0.33	1.679	1.54e-24
RP11-61N20.3	ENSG00000226268.3	5.4	1	1.678	1.84e-52
RPL7P23	ENSG00000244363.3	3.095	0.28	1.678	3.29e-96
TXN	ENSG00000136810.12	512.052	159.398	1.677	5.11e-28
STT3B	ENSG00000163527.9	96.813	29.6	1.677	2.03e-55
NCAPD2	ENSG00000010292.12	35.51	10.425	1.676	2.19e-51
AUNIP	ENSG00000127423.10	3.47	0.4	1.675	7.33e-83
CBX8	ENSG00000141570.10	8.195	1.88	1.675	2.22e-84
RP5-864K19.6	ENSG00000274944.4	2.445	0.08	1.673	5.68e-24
CXXC5	ENSG00000171604.11	46.949	14.05	1.672	1.52e-50
PSMD14	ENSG00000115233.11	56.999	17.205	1.672	5.7e-59
SAMD13	ENSG00000203943.8	5.9	1.165	1.672	2.95e-08
RPL15P3	ENSG00000212802.4	23.26	6.615	1.672	8.8e-46
CYB561	ENSG00000008283.15	45	13.445	1.671	1.02e-26
MRPL3	ENSG00000114686.8	106.277	32.685	1.671	1.38e-49
BAMBI	ENSG00000095739.10	8.785	2.075	1.67	6.67e-31
WDR12	ENSG00000138442.9	54.991	16.595	1.67	2.12e-57
ZNF695	ENSG00000197472.14	2.5	0.1	1.67	4.89e-87
SUMO1P3	ENSG00000235082.2	5.08	0.91	1.67	5.42e-47
MAFG-AS1	ENSG00000265688.1	4.075	0.595	1.67	1.17e-91
SNRPF	ENSG00000139343.10	58.28	17.64	1.669	2.83e-56
MAP7D2	ENSG00000184368.15	3.925	0.55	1.668	2.79e-45
TXNDC5	ENSG00000239264.8	141.596	43.866	1.668	1.39e-15
ADM2	ENSG00000128165.8	2.78	0.19	1.667	7.29e-49
H2AFX	ENSG00000188486.3	44.208	13.245	1.666	2.54e-34
PRIM1	ENSG00000198056.13	11.565	2.96	1.666	3.63e-60
RPL7AP30	ENSG00000241741.1	6.059	1.225	1.666	1.89e-76
CD24P4	ENSG00000185275.6	2.17	0	1.665	1.75e-25
MLEC	ENSG00000110917.7	126.136	39.1	1.665	4.25e-31
PITX1	ENSG00000069011.15	16.985	4.675	1.664	3.3e-23
SND1	ENSG00000197157.10	127.662	39.59	1.664	4.5e-54
SORL1	ENSG00000137642.12	19.35	5.425	1.663	1.45e-22
NIPSNAP1	ENSG00000184117.11	44.986	13.525	1.663	9.04e-34
ERO1L	ENSG00000197930.12	37.064	11.02	1.663	6.12e-51
TMSB10	ENSG00000034510.5	3981.23	1257.46	1.662	3.51e-25
TFRC	ENSG00000072274.12	87.341	26.921	1.662	2.58e-21
WDR43	ENSG00000163811.11	29.354	8.59	1.662	5.08e-60
LINC00460	ENSG00000233532.5	2.165	0	1.662	4.67e-70
UBE2SP1	ENSG00000233966.1	3.4	0.39	1.662	5.54e-69
RP11-345J4.5	ENSG00000261740.5	37.449	11.185	1.658	4.61e-39
TFAP4	ENSG00000090447.11	18.259	5.105	1.657	2e-62
PUS7	ENSG00000091127.13	14.24	3.84	1.655	4.57e-59
ALG5	ENSG00000120697.8	71.12	21.925	1.653	1.83e-51
BMP4	ENSG00000125378.15	45.782	13.895	1.651	1.21e-25
HTR1D	ENSG00000179546.4	2.265	0.04	1.651	4e-69
RP11-423H2.1	ENSG00000170089.15	32.283	9.605	1.65	2.3e-45
TNFRSF6B	ENSG00000243509.4	12.983	3.455	1.65	8.58e-17
EEF1A1P9	ENSG00000249264.1	2.795	0.21	1.649	4.54e-88
SLC7A11	ENSG00000151012.13	2.575	0.14	1.649	1.18e-75
NUDT5	ENSG00000165609.12	65.575	20.245	1.648	3.95e-50
AC007009.1	ENSG00000244239.1	5.015	0.92	1.647	2.56e-20
NUP210	ENSG00000132182.11	14.022	3.795	1.647	4.11e-39
RP11-318C24.1	ENSG00000230777.1	2.13	0	1.646	2.61e-17
AC114730.3	ENSG00000224272.2	4.16	0.65	1.645	0.000491
AIM1	ENSG00000112297.14	14.68	4.015	1.645	2.09e-12
C3orf67	ENSG00000163689.18	2.91	0.25	1.645	1.85e-65
ZNF367	ENSG00000165244.6	4.444	0.74	1.645	5.06e-76
TPMT	ENSG00000137364.4	23.23	6.755	1.644	1.08e-18
KIAA1524	ENSG00000163507.13	5.475	1.075	1.642	6.83e-69
RFT1	ENSG00000163933.9	21.544	6.235	1.64	6.04e-74
RPP25	ENSG00000178718.6	14.115	3.85	1.64	2.6e-32
BGN	ENSG00000182492.15	103.884	32.704	1.638	5.9e-15
DNAJC15	ENSG00000120675.5	33.241	10.005	1.638	6.19e-39
SPC24	ENSG00000161888.11	6.919	1.545	1.638	1.3e-42
YWHAZ	ENSG00000164924.17	549.661	176.099	1.637	6.29e-35
DBI	ENSG00000155368.16	368.009	117.689	1.636	4.9e-17
PDIA6	ENSG00000143870.12	218.168	69.545	1.635	3.11e-38
RFWD3	ENSG00000168411.13	15.299	4.25	1.634	2.29e-74
RUVBL1	ENSG00000175792.11	52.505	16.255	1.633	1.34e-61
TM4SF20	ENSG00000168955.3	2.317	0.07	1.632	2.17e-18
BZW2	ENSG00000136261.14	101.037	31.955	1.631	1.44e-52
PLEKHA6	ENSG00000143850.12	29.404	8.815	1.631	8.83e-14
C10orf2	ENSG00000107815.7	13.775	3.78	1.628	7.18e-64
CBFB	ENSG00000067955.13	32.709	9.905	1.628	9.22e-65
LRRC59	ENSG00000108829.9	102.429	32.46	1.628	1.28e-33
LNX2	ENSG00000139517.7	13.975	3.85	1.627	1.71e-50
BCL2L1	ENSG00000171552.12	107.347	34.091	1.626	2.45e-43
TFF2	ENSG00000160181.8	2.705	0.2	1.626	4.2e-25
WBSCR27	ENSG00000165171.10	7.395	1.72	1.626	4.01e-21
ERCC6L	ENSG00000186871.6	2.55	0.15	1.626	4.61e-89
BRCC3	ENSG00000185515.14	26.81	8.025	1.624	9.39e-58
CCDC64	ENSG00000135127.11	8.565	2.105	1.623	3.36e-32
NUDT4	ENSG00000173598.13	84.374	26.729	1.622	3.59e-45
NUDT16P1	ENSG00000246082.2	7.115	1.64	1.62	7.59e-15
CLSPN	ENSG00000092853.13	2.608	0.175	1.619	5.59e-53
C19orf45	ENSG00000198723.10	4.265	0.715	1.618	4.54e-48
CH507-513H4.5	ENSG00000281383.1	2.914	0.275	1.618	7.16e-31
METTL1	ENSG00000037897.16	35.504	10.895	1.618	1.48e-46
NEU1	ENSG00000204386.10	71.818	22.725	1.618	8.61e-39
G3BP1	ENSG00000145907.14	59.759	18.815	1.617	4.31e-53
MARS2	ENSG00000247626.4	8.77	2.185	1.617	3.94e-45
GSKIP	ENSG00000100744.14	33.975	10.41	1.616	7.42e-12
ARHGAP18	ENSG00000146376.10	14.76	4.145	1.615	1.33e-45
IFI30	ENSG00000216490.3	120.918	38.795	1.615	1.49e-18
MIPEP	ENSG00000027001.9	30.935	9.435	1.614	2.66e-55
GK	ENSG00000198814.12	11.184	2.98	1.614	2.27e-25
DPP3	ENSG00000254986.7	51.474	16.149	1.613	2.95e-28
C4BPB	ENSG00000123843.12	5.77	1.215	1.612	1.47e-12
TMEM132A	ENSG00000006118.14	15.21	4.31	1.61	5.85e-48
SLCO4A1	ENSG00000101187.15	40.583	12.625	1.61	1.25e-26
PGK1	ENSG00000102144.13	489.799	159.791	1.61	5.71e-34
MTFP1	ENSG00000242114.5	23.119	6.9	1.61	3.31e-21
ALYREF	ENSG00000183684.7	107.12	34.446	1.609	1.87e-46
SRD5A3	ENSG00000128039.10	17.36	5.02	1.609	1.98e-41
XKRX	ENSG00000182489.8	2.6	0.18	1.609	5.72e-70
RP11-529K1.3	ENSG00000260537.1	2.05	0	1.609	5.78e-17
KIAA1549	ENSG00000122778.9	3.94	0.62	1.608	8.66e-92
ADORA2B	ENSG00000170425.3	10.94	2.92	1.607	1.58e-14
RPN1	ENSG00000163902.11	193.058	62.684	1.607	6.41e-44
NUDT14	ENSG00000183828.14	36.329	11.265	1.606	6e-28
UTP14A	ENSG00000156697.12	28.27	8.625	1.605	1.69e-60
RP11-452I5.2	ENSG00000266036.1	3.96	0.63	1.605	1.38e-12
C17orf96	ENSG00000273604.1	3.68	0.54	1.604	3.75e-56
RPL41	ENSG00000279483.1	5263.84	1730.71	1.604	2.35e-22
BZW1	ENSG00000082153.17	114.372	37.04	1.601	2.64e-34
TIMELESS	ENSG00000111602.11	14.73	4.185	1.601	9.29e-45
PF4	ENSG00000163737.3	2.55	0.17	1.601	1.26e-25
RP11-304L19.3	ENSG00000261123.1	15.5	4.44	1.601	9.27e-40
OR7E14P	ENSG00000184669.7	4.275	0.74	1.6	3.43e-12
ZNF503-AS1	ENSG00000226051.6	3.23	0.395	1.6	5.86e-19
RP3-406A7.7	ENSG00000260418.1	7.29	1.735	1.6	4.99e-12
AC007255.8	ENSG00000223813.2	3.39	0.45	1.598	3.46e-09
ANXA13	ENSG00000104537.16	11.199	3.035	1.596	3.04e-10
SLC7A1	ENSG00000139514.12	25.125	7.64	1.596	9.43e-39
KIAA1257	ENSG00000114656.10	2.775	0.25	1.595	1.28e-68
RPL13AP5	ENSG00000236552.2	193.883	63.519	1.595	1.85e-37
ITGA11	ENSG00000137809.16	5.474	1.145	1.594	4.99e-27
E2F2	ENSG00000007968.6	2.84	0.275	1.591	2.35e-08
INCENP	ENSG00000149503.12	16.054	4.66	1.591	7.04e-51
KRT6B	ENSG00000185479.5	2.343	0.11	1.591	2.47e-39
FAM103A2P	ENSG00000235272.1	8.79	2.25	1.591	4.56e-18
FTLP14	ENSG00000260459.2	2.48	0.155	1.591	1.43e-13
FGFR3	ENSG00000068078.17	8.424	2.13	1.59	0.0048
SNRPD1	ENSG00000167088.10	92.491	30.055	1.59	1.66e-46
LSM12P1	ENSG00000232024.2	14.04	3.995	1.59	2.66e-38
CHAF1B	ENSG00000159259.7	4.655	0.88	1.589	1.04e-66
STT3A	ENSG00000134910.12	126.772	41.479	1.589	5.56e-45
TMEM52	ENSG00000178821.12	5.875	1.285	1.589	7.89e-26
BOLA2	ENSG00000183336.7	18.528	5.495	1.588	2.26e-31
CCL3	ENSG00000277632.1	6.255	1.415	1.587	3.71e-17
PARD6B	ENSG00000124171.8	3.775	0.59	1.586	2.09e-44
TREM2	ENSG00000095970.16	4.04	0.68	1.585	4.29e-24
IL4I1	ENSG00000104951.15	3.53	0.51	1.585	4.08e-40
PGAM5	ENSG00000247077.6	34.298	10.765	1.585	2.41e-59
CHAC1	ENSG00000128965.11	5.655	1.22	1.584	7.24e-29
CTB-63M22.1	ENSG00000229119.3	73.692	23.935	1.583	9.58e-23
SET	ENSG00000119335.16	291.256	96.535	1.583	1.82e-37
TNFSF11	ENSG00000120659.14	2.205	0.07	1.583	2.42e-63
SMC2	ENSG00000136824.18	10.125	2.715	1.582	9.58e-60
RPL10P3	ENSG00000230734.1	1.995	0	1.582	5.97e-85
SGK223	ENSG00000275342.4	6.755	1.59	1.582	4.27e-14
FAM49B	ENSG00000153310.18	47.856	15.335	1.581	7.38e-47
HN1L	ENSG00000206053.12	53.96	17.375	1.581	2.31e-61
RP6-65G23.3	ENSG00000259153.1	2.92	0.31	1.581	1.43e-44
RP5-1180D12.1	ENSG00000280202.1	5.195	1.07	1.581	8.59e-10
TMEM164	ENSG00000157600.11	21.325	6.465	1.58	1.08e-13
GARS	ENSG00000106105.13	106.049	34.82	1.579	4.11e-43
SH3BP4	ENSG00000130147.15	26.139	8.085	1.579	7.68e-57
LINC00261	ENSG00000259974.2	3.495	0.505	1.579	1.16e-07
CTC-429P9.4	ENSG00000268790.5	5.09	1.04	1.578	7.25e-07
FANCD2	ENSG00000144554.10	10.84	2.965	1.578	1.74e-36
RNU4-2	ENSG00000202538.1	17.49	5.195	1.578	7.23e-08
SPCS2P4	ENSG00000228589.3	37.514	11.9	1.578	6.21e-40
TMEM206	ENSG00000065600.12	7.445	1.83	1.577	2.92e-76
MCM3	ENSG00000112118.17	71.486	23.295	1.577	1.37e-46
GPRIN2	ENSG00000204175.5	3.385	0.47	1.577	0.00295
SCARB1	ENSG00000073060.15	52.205	16.84	1.576	9.2e-42
SNX8	ENSG00000106266.8	27.055	8.415	1.575	9.88e-39
OASL	ENSG00000135114.12	4.11	0.715	1.575	3.78e-09
TAGLN2	ENSG00000158710.14	558.358	186.935	1.574	1.12e-30
FAM150A	ENSG00000196711.8	2.305	0.11	1.574	2.37e-26
CLCN3	ENSG00000109572.13	32.21	10.17	1.572	1.09e-26
MTHFD2	ENSG00000065911.11	51.49	16.655	1.572	2.42e-28
TMEM176A	ENSG00000002933.7	261.986	87.523	1.571	3.09e-20
KIF14	ENSG00000118193.11	2.21	0.08	1.571	1.89e-76
RPL36A	ENSG00000241343.9	3009.69	1012.71	1.57	3.28e-27
CYB561D2	ENSG00000114395.10	26.585	8.297	1.569	6.4e-21
DNAJC19P9	ENSG00000258608.1	3.125	0.39	1.569	5.19e-53
SHFM1	ENSG00000127922.9	334.589	112.084	1.569	1.67e-33
IDO1	ENSG00000131203.12	4.518	0.86	1.569	3.46e-22
POMP	ENSG00000132963.7	160.919	53.589	1.569	1.91e-42
RASSF10	ENSG00000189431.7	2.235	0.09	1.569	2.09e-61
NRARP	ENSG00000198435.3	17.87	5.359	1.569	7.24e-07
RP11-314A20.1	ENSG00000213939.4	3.27	0.44	1.568	1.05e-82
MECOM	ENSG00000085276.17	20.335	6.2	1.567	5.2e-19
HGH1	ENSG00000235173.6	28.839	9.07	1.567	6.51e-60
PRLR	ENSG00000113494.16	3.245	0.435	1.565	1.21e-26
RRBP1	ENSG00000125844.15	159.42	53.23	1.565	1.29e-26
TIMM8A	ENSG00000126953.5	10.21	2.79	1.565	2.11e-81
RP1-261G23.7	ENSG00000272114.1	63.484	20.79	1.565	5.86e-21
RP11-343C2.12	ENSG00000272617.1	12.34	3.51	1.565	1.59e-50
AC009299.3	ENSG00000227403.1	2.37	0.14	1.564	1.33e-35
MCM5	ENSG00000100297.15	34.549	11.03	1.563	9.89e-44
TP53RK	ENSG00000172315.5	17.645	5.31	1.563	1.35e-56
CENPI	ENSG00000102384.13	3.695	0.59	1.562	4.96e-75
CXCL13	ENSG00000156234.7	2.44	0.165	1.562	3.59e-08
UNG	ENSG00000076248.10	42.109	13.615	1.561	1.6e-40
TMED3	ENSG00000166557.12	100.471	33.39	1.561	2.59e-28
RFK	ENSG00000135002.11	27.414	8.635	1.56	2.1e-31
DNTTIP1	ENSG00000101457.12	83.377	27.635	1.559	1.08e-46
NSDHL	ENSG00000147383.10	30.724	9.765	1.559	1.03e-49
RPS7P11	ENSG00000213326.4	5.565	1.23	1.558	1.68e-65
LINC00543	ENSG00000260704.1	2.21	0.09	1.558	1.13e-12
SH3PXD2A-AS1	ENSG00000280693.2	2.12	0.06	1.557	9.09e-70
RIPK4	ENSG00000183421.11	6.584	1.58	1.556	1.2e-31
LINC00992	ENSG00000248663.6	2.265	0.11	1.556	1.48e-10
BATF2	ENSG00000168062.9	16.149	4.835	1.555	8.94e-30
RSL1D1	ENSG00000171490.12	166.779	56.119	1.555	1e-36
SNX10	ENSG00000086300.15	6.13	1.43	1.553	4.31e-45
SLC35A3	ENSG00000117620.12	23.297	7.28	1.553	1.1e-08
XRCC2	ENSG00000196584.2	2.58	0.22	1.553	9.65e-91
ATG9B	ENSG00000181652.18	3.69	0.6	1.552	1.95e-46
EEF1A1P5	ENSG00000196205.8	233.179	78.877	1.552	5.15e-22
ELOVL6	ENSG00000170522.9	11.9	3.4	1.552	2.94e-10
PYCRL	ENSG00000104524.13	12.317	3.54	1.552	1.47e-57
PPIH	ENSG00000171960.10	65.412	21.645	1.552	3.58e-48
IL17D	ENSG00000172458.4	13.809	4.055	1.551	3.96e-40
PI4K2B	ENSG00000038210.12	15.885	4.765	1.55	1.03e-47
HTATIP2	ENSG00000109854.13	92.164	30.815	1.55	2.25e-19
UGGT1	ENSG00000136731.12	20.325	6.285	1.55	2.72e-62
NOB1	ENSG00000141101.12	70.55	23.44	1.55	1.16e-55
SNORD17	ENSG00000212232.1	4.155	0.76	1.55	4.33e-30
ATP8B1	ENSG00000081923.10	27.489	8.735	1.549	6.58e-05
FAM72D	ENSG00000215784.5	2.583	0.225	1.549	3.51e-90
HMGA2	ENSG00000149948.13	3.4	0.505	1.548	3.47e-30
PRKCZ	ENSG00000067606.15	21.52	6.71	1.546	1.15e-13
MSH2	ENSG00000095002.12	16.649	5.05	1.545	7.95e-56
F2R	ENSG00000181104.6	13.953	4.125	1.545	1.06e-33
SEMA5A	ENSG00000112902.11	5.81	1.335	1.544	3.53e-26
POLR1B	ENSG00000125630.15	13.54	3.985	1.544	3.01e-69
RP11-468E2.1	ENSG00000254692.1	12.15	3.51	1.544	6.42e-19
ECE2	ENSG00000145194.17	10.585	2.975	1.543	4.11e-60
TFAM	ENSG00000108064.10	26.755	8.525	1.543	3.22e-44
HMGCR	ENSG00000113161.15	31.03	9.99	1.543	2.51e-10
OSBPL3	ENSG00000070882.12	9.34	2.55	1.542	4.31e-34
RPPH1	ENSG00000277209.1	6.669	1.635	1.541	1.39e-20
CD44	ENSG00000026508.16	145.486	49.381	1.54	5.67e-22
PNP	ENSG00000198805.11	73.605	24.7	1.538	2.27e-20
TXNDC12	ENSG00000117862.11	53.195	17.67	1.537	7.64e-56
RHOV	ENSG00000104140.6	3.075	0.405	1.536	1.01e-12
HSPA5	ENSG00000044574.7	225.697	77.235	1.535	9.31e-21
MT1G	ENSG00000125144.13	67.989	22.809	1.535	0.00129
LRRC8D	ENSG00000171492.14	18.085	5.585	1.535	6.74e-34
RALA	ENSG00000006451.7	45.984	15.23	1.534	1.45e-55
UGT1A6	ENSG00000167165.18	2.244	0.12	1.534	2.53e-13
FBXO5	ENSG00000112029.9	8.34	2.23	1.532	2.42e-61
MYO1B	ENSG00000128641.17	28.089	9.06	1.532	9.3e-34
BLACAT1	ENSG00000281406.1	2.09	0.07	1.53	2.9e-74
ARFGEF3	ENSG00000112379.8	4.05	0.75	1.529	3.46e-38
EEF1A1P12	ENSG00000214199.3	2.52	0.22	1.529	1.33e-78
VRK1	ENSG00000100749.7	19.424	6.075	1.529	3.61e-15
GTF2IRD1	ENSG00000006704.10	40.065	13.239	1.528	8.78e-24
SUV39H2	ENSG00000152455.15	8.04	2.135	1.528	1.84e-71
BCL2A1	ENSG00000140379.7	4.388	0.87	1.527	7.67e-15
FOXD2	ENSG00000186564.5	2.815	0.325	1.526	0.000226
KIAA1211L	ENSG00000196872.10	6.215	1.505	1.526	9.34e-25
RP11-706O15.3	ENSG00000234449.2	3.205	0.46	1.526	1.16e-22
RP11-187E13.1	ENSG00000258474.1	2.139	0.09	1.526	4.19e-26
CADPS	ENSG00000163618.17	7.172	1.84	1.525	3.26e-24
CDA	ENSG00000158825.5	16.199	4.975	1.525	1.8e-06
NEIL3	ENSG00000109674.3	2.079	0.07	1.525	2.07e-62
ALG1	ENSG00000033011.11	33.048	10.84	1.524	2.83e-46
RPS2	ENSG00000140988.15	3804.52	1322.04	1.524	1.97e-23
ZDHHC23	ENSG00000184307.13	6.853	1.73	1.524	3.22e-06
DERL3	ENSG00000099958.14	11.134	3.228	1.521	0.0046
TTC22	ENSG00000006555.10	8.845	2.43	1.521	0.00123
GLYCTK	ENSG00000168237.17	19.245	6.055	1.521	5.52e-09
CCDC58	ENSG00000160124.9	49.055	16.455	1.52	2.52e-45
PREP	ENSG00000085377.13	58.08	19.62	1.519	8.7e-35
TMCO1	ENSG00000143183.16	110.204	37.8	1.519	3.47e-26
SLC13A3	ENSG00000158296.13	3.615	0.61	1.519	1.22e-34
RPL13AP20	ENSG00000234498.3	2.825	0.335	1.519	1.32e-46
AVL9	ENSG00000105778.17	28.29	9.225	1.518	3.38e-63
SSR1	ENSG00000124783.12	64.621	21.915	1.518	5.13e-44
RMI1	ENSG00000178966.15	6.635	1.665	1.518	4.1e-48
SLC31A1	ENSG00000136868.10	18.534	5.825	1.517	1.32e-30
CD68	ENSG00000129226.13	91.613	31.405	1.515	1.31e-15
CLDN12	ENSG00000157224.15	36.131	11.995	1.515	2.08e-44
LYAR	ENSG00000145220.13	29.611	9.715	1.514	1.69e-49
RNF183	ENSG00000165188.13	3.085	0.43	1.514	4.55e-61
ABHD2	ENSG00000140526.16	31.825	10.505	1.513	7.22e-30
BRIX1	ENSG00000113460.12	38.15	12.715	1.513	9.49e-52
TOP1	ENSG00000198900.5	66.664	22.71	1.513	3.84e-39
LA16c-380H5.5	ENSG00000272079.2	2.85	0.35	1.512	2.22e-08
RRP9	ENSG00000114767.6	33.955	11.265	1.511	1.45e-52
SLC1A4	ENSG00000115902.10	15.375	4.745	1.511	1e-50
ADGRF4	ENSG00000153294.11	2.19	0.12	1.51	2.86e-43
POC1B	ENSG00000139323.13	22.02	7.08	1.51	1.71e-54
CNNM4	ENSG00000158158.11	16.744	5.235	1.509	6.27e-06
PDZD8	ENSG00000165650.11	16.93	5.3	1.509	9.79e-49
C1GALT1C1	ENSG00000171155.7	33.694	11.2	1.508	2.14e-51
DTX2	ENSG00000091073.19	44.651	15.055	1.508	7.13e-33
TXNDC17	ENSG00000129235.10	153.926	53.489	1.508	1.99e-22
HSD17B12	ENSG00000149084.11	73.855	25.325	1.508	1.4e-33
UBE2N	ENSG00000177889.9	115.363	39.901	1.508	3.78e-36
RP11-316M1.12	ENSG00000259357.2	2.47	0.22	1.508	2.32e-18
TMTC4	ENSG00000125247.15	17.395	5.475	1.506	6.43e-59
SLC16A3	ENSG00000141526.14	57.837	19.72	1.506	7.77e-24
SLC16A13	ENSG00000174327.6	4.48	0.93	1.506	3.25e-35
PSMB8	ENSG00000204264.8	161.299	56.141	1.506	7.69e-30
DIO2	ENSG00000211448.11	2.93	0.385	1.505	1.96e-50
SLC5A6	ENSG00000138074.14	54.369	18.505	1.505	3.26e-44
ABCC6	ENSG00000091262.14	6.969	1.81	1.504	8.3e-10
ARNTL2	ENSG00000029153.14	5.185	1.18	1.504	1.26e-34
CERS6-AS1	ENSG00000227617.8	26.678	8.759	1.504	3.73e-10
LDHA	ENSG00000134333.13	773.173	271.997	1.504	1.74e-20
HDGF	ENSG00000143321.18	301.026	105.514	1.504	4.4e-41
CKLF	ENSG00000217555.12	62.895	21.54	1.503	3.8e-39
GMPS	ENSG00000163655.15	43.124	14.57	1.503	2.16e-48
UNC93A	ENSG00000112494.9	1.945	0.04	1.502	4.23e-47
NEK6	ENSG00000119408.16	29.139	9.64	1.502	1.3e-48
SP5	ENSG00000204335.3	4.713	1.02	1.5	4.18e-28
CD3D	ENSG00000167286.9	6.56	1.675	1.499	5.1e-10
ERLIN1	ENSG00000107566.13	28.526	9.445	1.499	4.84e-30
UMPS	ENSG00000114491.13	32.165	10.735	1.499	3.02e-50
RP11-56G10.2	ENSG00000257386.1	6.548	1.67	1.499	8.06e-11
ALDH3A1	ENSG00000108602.17	4.08	0.8	1.497	3.01e-17
AMMECR1	ENSG00000101935.9	6.365	1.61	1.497	4.69e-67
CLIC5	ENSG00000112782.15	12.1	3.64	1.497	0.00352
KIF21B	ENSG00000116852.14	4.14	0.825	1.494	1.62e-29
PROSER1	ENSG00000120685.19	36.127	12.185	1.494	9.4e-41
FAM72A	ENSG00000196550.10	4.365	0.905	1.494	5.99e-65
HLA-A	ENSG00000206503.11	1050.96	372.552	1.494	2.59e-17
TRIM2	ENSG00000109654.14	33.15	11.135	1.493	1.52e-41
APLN	ENSG00000171388.11	2.995	0.42	1.492	3.91e-32
SMOX	ENSG00000088826.17	14.409	4.48	1.492	5.55e-39
CTSE	ENSG00000196188.10	2.753	0.335	1.491	0.00114
LRRC16A	ENSG00000079691.16	12.91	3.95	1.491	1.61e-15
STK26	ENSG00000134602.15	15.702	4.945	1.49	1.56e-46
ABLIM2	ENSG00000163995.18	14.525	4.53	1.489	6.48e-38
EFCAB11	ENSG00000140025.15	9.585	2.77	1.489	1.88e-56
BRCA1	ENSG00000012048.19	8.38	2.345	1.488	8.86e-53
C2orf61	ENSG00000239605.8	2.085	0.1	1.488	1.52e-68
RPL8	ENSG00000161016.15	4410.57	1571.47	1.488	4.73e-23
GLCE	ENSG00000138604.9	20.593	6.71	1.486	1.63e-43
BRIP1	ENSG00000136492.8	2.33	0.19	1.485	4.97e-14
PSMA7	ENSG00000101182.14	450.317	160.218	1.485	1.67e-31
RAP1GAP	ENSG00000076864.19	8.37	2.35	1.484	0.000298
PPIB	ENSG00000166794.4	553.58	197.217	1.484	1.73e-28
NLE1	ENSG00000073536.17	16.554	5.28	1.483	1.44e-67
KNOP1	ENSG00000103550.13	25.479	8.475	1.483	3.1e-50
SAMD5	ENSG00000203727.3	4.885	1.105	1.483	1.03e-27
CHRNA5	ENSG00000169684.13	6.109	1.545	1.482	7.57e-38
DUSP16	ENSG00000111266.8	21.94	7.21	1.482	3.13e-42
DUSP2	ENSG00000158050.4	8.05	2.24	1.482	3.06e-19
TBXAS1	ENSG00000059377.15	17.328	5.56	1.482	1.31e-27
WDR62	ENSG00000075702.16	3.05	0.45	1.482	1.19e-48
NOLC1	ENSG00000166197.16	68.936	24.03	1.482	9.84e-34
MRPL48	ENSG00000175581.13	64.239	22.351	1.482	1.57e-21
FAM83G	ENSG00000188522.14	9.53	2.77	1.482	5.19e-16
HDDC3	ENSG00000184508.10	21.82	7.175	1.481	1.81e-36
TRBV25-1	ENSG00000211751.7	9.315	2.695	1.481	4.71e-10
AGPAT2	ENSG00000169692.12	108.375	38.248	1.479	4.25e-15
NUDT1	ENSG00000106268.15	47.886	16.54	1.479	3.97e-44
TMEM54	ENSG00000121900.18	197.416	70.189	1.479	0.00012
RP11-30P6.6	ENSG00000234155.1	2.01	0.08	1.479	8.86e-14
CDK4	ENSG00000135446.16	147.543	52.334	1.478	2.27e-37
NFKBIE	ENSG00000146232.14	14.795	4.67	1.478	6.39e-51
GYG2	ENSG00000056998.18	7.615	2.095	1.477	2.6e-31
LIG1	ENSG00000105486.13	29.135	9.825	1.477	2.51e-32
FKBP11	ENSG00000134285.10	52.61	18.255	1.477	7.02e-18
XYLB	ENSG00000093217.9	5.01	1.16	1.476	3.97e-42
NUDCD1	ENSG00000120526.10	16.835	5.42	1.474	6.38e-55
PGD	ENSG00000142657.20	81.88	28.859	1.473	1.67e-31
RPL22L1	ENSG00000163584.17	94.094	33.245	1.473	1.96e-28
RHNO1	ENSG00000171792.10	24.09	8.035	1.473	2.98e-53
HDHD1	ENSG00000130021.13	20.249	6.66	1.472	2.05e-36
PRRG4	ENSG00000135378.3	5.52	1.35	1.472	3.44e-17
TBC1D4	ENSG00000136111.12	13.885	4.365	1.472	1.91e-32
HUNK	ENSG00000142149.8	4.68	1.05	1.47	1.01e-33
PDXK	ENSG00000160209.18	68.864	24.224	1.47	1.65e-36
POLR3K	ENSG00000161980.5	21.21	7.02	1.47	1.26e-59
TREM1	ENSG00000124731.12	3.235	0.53	1.469	8.63e-18
S100A10	ENSG00000197747.8	921.857	332.324	1.469	1.41e-16
KNSTRN	ENSG00000128944.13	16.44	5.305	1.468	1.26e-44
RUNX3	ENSG00000020633.18	4.874	1.125	1.467	6.05e-24
RP11-977G19.10	ENSG00000144785.8	1.765	0	1.467	4.46e-35
PTDSS1	ENSG00000156471.12	81.786	28.949	1.467	2.3e-44
MRPS23	ENSG00000181610.12	50.521	17.65	1.466	3.09e-38
C11orf52	ENSG00000149300.9	5.79	1.46	1.465	5.25e-16
FAR2	ENSG00000064763.10	24.035	8.07	1.465	4.16e-17
RAE1	ENSG00000101146.12	44.775	15.59	1.464	6.21e-58
CAPN12	ENSG00000182472.8	5.88	1.495	1.463	6.26e-14
SAMD10	ENSG00000130590.13	9.17	2.69	1.463	7.39e-40
KDM1B	ENSG00000165097.13	19.72	6.515	1.463	1.41e-39
ZNRF3	ENSG00000183579.15	9.23	2.71	1.463	1.55e-44
TOMM40	ENSG00000130204.12	74.251	26.32	1.462	4.85e-39
FAM57A	ENSG00000167695.14	15.744	5.08	1.462	3.7e-53
TNFRSF11A	ENSG00000141655.15	5.58	1.39	1.461	0.0019
SAMD12	ENSG00000177570.13	3.625	0.68	1.461	5.35e-36
BCAP31	ENSG00000185825.15	309.618	111.874	1.46	2.85e-42
PPIL1	ENSG00000137168.7	29.819	10.205	1.46	1.69e-39
ARID3A	ENSG00000116017.10	9.749	2.91	1.459	2.09e-50
PRPF6	ENSG00000101161.7	90.978	32.45	1.459	3.27e-40
SKP2	ENSG00000145604.15	11.884	3.685	1.459	9.44e-64
SH3KBP1	ENSG00000147010.17	29.61	10.145	1.458	4.27e-23
ERGIC3	ENSG00000125991.18	405.202	146.997	1.457	1.23e-36
GPR157	ENSG00000180758.11	6.99	1.91	1.457	9.54e-57
ATP9A	ENSG00000054793.13	37.356	12.98	1.456	1.87e-46
INTS7	ENSG00000143493.12	12.535	3.935	1.456	1.18e-65
PAK6	ENSG00000259288.5	2.21	0.17	1.456	9.08e-54
SRI	ENSG00000075142.13	235.649	85.318	1.455	3.13e-05
ZBTB9	ENSG00000213588.5	7.145	1.97	1.455	1.24e-75
CD55	ENSG00000196352.13	60.926	21.605	1.454	1.56e-20
ZPR1	ENSG00000109917.10	47.19	16.585	1.454	1.72e-40
RUNX1	ENSG00000159216.18	14.274	4.575	1.454	6.58e-29
IRAK1	ENSG00000184216.11	82.204	29.364	1.454	4.59e-46
PNPLA4	ENSG00000006757.11	19.65	6.545	1.453	1.4e-37
C1orf53	ENSG00000203724.10	5.36	1.325	1.452	3.52e-33
DLEU1	ENSG00000176124.11	12.28	3.855	1.452	2.59e-48
POLE2	ENSG00000100479.12	6.645	1.795	1.452	3.38e-34
CDCA4	ENSG00000170779.10	12.34	3.88	1.451	7.99e-62
ZNF296	ENSG00000170684.8	3.895	0.79	1.451	1.71e-25
PCDH1	ENSG00000156453.13	36.71	12.805	1.45	2.87e-17
TMEM105	ENSG00000185332.6	2.005	0.1	1.45	8.94e-61
CD82	ENSG00000085117.11	42.43	14.905	1.449	9.83e-22
CISD2	ENSG00000145354.9	25.97	8.88	1.449	3.88e-48
DIAPH1	ENSG00000131504.15	51.705	18.31	1.449	3.01e-34
RPL24P4	ENSG00000181524.6	21.1	7.095	1.449	2.27e-36
ZBTB45P1	ENSG00000225108.1	2.55	0.3	1.449	4.69e-22
DDX27	ENSG00000124228.14	69.201	24.73	1.448	6.84e-45
WDHD1	ENSG00000198554.11	4.73	1.1	1.448	5.22e-13
BIVM-ERCC5	ENSG00000270181.1	2.19	0.17	1.447	9.27e-24
C20orf196	ENSG00000171984.14	11.38	3.545	1.446	3.57e-56
ZBTB33	ENSG00000177485.6	9.518	2.86	1.446	3.73e-77
TMEM38B	ENSG00000095209.11	12.75	4.05	1.445	2.69e-37
SNRPG	ENSG00000143977.13	181.93	66.247	1.444	5.09e-36
UBAC2	ENSG00000134882.15	95.467	34.479	1.443	2.44e-47
EIF2S2	ENSG00000125977.6	104.173	37.74	1.441	1.49e-41
C11orf1	ENSG00000137720.7	44.957	15.935	1.44	1.55e-45
TNFRSF10A	ENSG00000104689.9	7.585	2.165	1.44	6.2e-44
PPIA	ENSG00000196262.13	2340.74	862.032	1.44	3.54e-25
POU5F1B	ENSG00000212993.4	1.875	0.06	1.439	6.42e-70
MSL3P1	ENSG00000224287.2	3.95	0.825	1.439	2.64e-58
RP3-417G15.1	ENSG00000227008.2	9.27	2.79	1.438	6.09e-42
LPCAT2	ENSG00000087253.11	12.865	4.125	1.436	1.68e-39
TTF2	ENSG00000116830.11	15.519	5.105	1.436	1.62e-42
POLR2D	ENSG00000144231.10	23.01	7.875	1.436	6.85e-57
NPM1	ENSG00000181163.13	1442.49	532.596	1.436	1.63e-24
CD47	ENSG00000196776.14	84.039	30.445	1.435	3.85e-39
Metazoa_SRP	ENSG00000278771.1	1.925	0.082	1.435	7.49e-31
POLQ	ENSG00000051341.13	2.24	0.2	1.433	2.46e-13
CTAGE4	ENSG00000225932.3	4.76	1.135	1.432	4.72e-13
ACTR2	ENSG00000138071.13	114.047	41.655	1.431	1.49e-36
SSR4	ENSG00000180879.13	492.66	182.126	1.431	6.33e-23
HSBP1	ENSG00000230989.6	110.809	40.481	1.431	4.46e-40
CRACR2A	ENSG00000130038.9	7.875	2.295	1.429	3.03e-09
PRR7	ENSG00000131188.11	4.225	0.94	1.429	4.86e-63
LMAN2	ENSG00000169223.14	166.409	61.171	1.429	4.02e-35
NARS2	ENSG00000137513.9	20.035	6.82	1.428	1.15e-51
CENPO	ENSG00000138092.10	7.905	2.315	1.426	4.21e-47
SMC1A	ENSG00000072501.17	37.325	13.265	1.426	8.85e-28
PARP4	ENSG00000102699.5	49.339	17.75	1.425	4.79e-29
GLB1	ENSG00000170266.15	57.765	20.88	1.425	7.58e-38
MRPL42	ENSG00000198015.12	46.946	16.865	1.424	2.69e-43
FTH1P8	ENSG00000219507.4	8.579	2.57	1.424	1.08e-30
AF064858.6	ENSG00000205622.9	2.82	0.425	1.423	1.17e-30
PMM2	ENSG00000140650.11	44.983	16.145	1.423	1.44e-30
RPS2P46	ENSG00000189343.7	24.775	8.61	1.423	3.71e-46
NME1-NME2	ENSG00000243678.11	932.105	346.941	1.423	2.38e-24
ZNRD1	ENSG00000066379.14	53.63	19.385	1.422	1.54e-55
APEX2	ENSG00000169188.4	19.085	6.5	1.421	2.92e-51
APMAP	ENSG00000101474.11	84.879	31.074	1.421	5.52e-36
HIST3H2A	ENSG00000181218.5	12.01	3.86	1.421	3.85e-30
ATP5J2	ENSG00000241468.7	773.147	288.234	1.42	3.49e-25
RPS18	ENSG00000231500.6	6117.18	2285.03	1.42	6.93e-20
HMGB1	ENSG00000189403.14	626.555	233.713	1.419	1.08e-26
MCTP2	ENSG00000140563.14	6.695	1.88	1.418	7.18e-06
HYOU1	ENSG00000149428.18	73.989	27.059	1.418	4.32e-28
TMEM182	ENSG00000170417.14	3.785	0.79	1.418	3.11e-82
CASP6	ENSG00000138794.9	43.433	15.635	1.417	3.43e-15
MRPS35	ENSG00000061794.12	78.096	28.625	1.417	1.99e-40
GSK3B	ENSG00000082701.14	24.534	8.565	1.417	1.8e-57
MAGT1	ENSG00000102158.19	35.2	12.565	1.416	1.26e-42
SUGT1	ENSG00000165416.14	60.968	22.23	1.416	3.59e-41
CYP39A1	ENSG00000146233.7	6.855	1.945	1.415	3.99e-48
RRS1	ENSG00000179041.3	36.505	13.065	1.415	8.49e-35
RP11-173P15.5	ENSG00000256569.1	1.667	0	1.415	3.82e-16
C12orf45	ENSG00000151131.9	33.315	11.88	1.414	1.4e-56
TMED2	ENSG00000086598.10	167.346	62.18	1.414	7.12e-38
GPD2	ENSG00000115159.15	14.425	4.79	1.414	1.74e-23
UNC5CL	ENSG00000124602.9	5.93	1.6	1.414	3.35e-31
RPP40	ENSG00000124787.13	11.71	3.77	1.414	2.08e-59
MAGOHB	ENSG00000111196.9	29.359	10.42	1.411	1.51e-49
KDELR2	ENSG00000136240.9	157.87	58.746	1.411	9.11e-34
FAM89A	ENSG00000182118.5	8.825	2.695	1.411	2.84e-33
RP11-212P7.3	ENSG00000273184.1	1.66	0	1.411	4.53e-46
PNPO	ENSG00000108439.9	19.165	6.59	1.41	1.11e-43
ALG1L	ENSG00000189366.9	4.43	1.045	1.409	1.41e-33
TTLL12	ENSG00000100304.12	43.439	15.74	1.409	5.59e-15
DTD1	ENSG00000125821.11	38.744	13.975	1.408	2.64e-34
GALNT7	ENSG00000109586.11	26.42	9.335	1.408	1.98e-13
UCK2	ENSG00000143179.12	38.039	13.71	1.408	5.01e-40
CACYBP	ENSG00000116161.17	97.325	36.086	1.407	1.68e-28
SLC37A4	ENSG00000137700.16	30.674	10.95	1.406	3.48e-12
WDR4	ENSG00000160193.11	13.55	4.49	1.406	3.31e-57
RP11-297L17.2	ENSG00000260963.1	1.65	0	1.406	6.58e-10
LRRC75A	ENSG00000181350.11	10.83	3.47	1.404	0.000148
SNRPE	ENSG00000182004.12	181.754	68.05	1.404	1.81e-42
COPZ1	ENSG00000111481.9	148.379	55.479	1.403	1.26e-41
ENOPH1	ENSG00000145293.14	36.066	13.015	1.403	2.76e-50
SIAE	ENSG00000110013.12	28.12	10.02	1.402	0.00223
MCCC2	ENSG00000131844.15	43.626	15.89	1.402	7.19e-26
MYO7B	ENSG00000169994.18	40.299	14.624	1.402	4.1e-05
ZNF468	ENSG00000204604.9	9	2.785	1.402	3.17e-42
CHEK2	ENSG00000183765.20	15.924	5.415	1.4	8.14e-41
CLNS1A	ENSG00000074201.8	135.48	50.7	1.4	4.19e-44
FOXD2-AS1	ENSG00000237424.1	5.005	1.275	1.4	2.85e-08
HLA-DQA1	ENSG00000196735.11	22.167	7.8	1.397	4.45e-07
RP11-204C16.4	ENSG00000217624.2	2	0.14	1.396	8.48e-78
MBNL3	ENSG00000076770.14	3.905	0.865	1.395	1.1e-17
FBL	ENSG00000105202.7	335.471	126.961	1.395	7.57e-33
RPS19	ENSG00000105372.6	4409.81	1676.57	1.395	1.87e-19
RP11-132F7.2	ENSG00000279427.1	2.17	0.205	1.395	2.52e-23
CD46	ENSG00000117335.18	186.295	70.277	1.394	2.66e-38
YDJC	ENSG00000161179.13	26.785	9.57	1.394	2.3e-35
AGPAT5	ENSG00000155189.11	13.4	4.485	1.393	1.4e-33
SNRPB2	ENSG00000125870.10	79.937	29.825	1.393	1.77e-32
YEATS4	ENSG00000127337.6	20.959	7.36	1.393	3.7e-47
LAMA3	ENSG00000053747.15	19.014	6.625	1.392	4.42e-18
RP11-466H18.1	ENSG00000244398.1	791.392	300.828	1.392	6.84e-24
HSPE1-MOB4	ENSG00000270757.1	7.22	2.135	1.391	1.12e-21
CYCS	ENSG00000172115.8	200.498	75.937	1.389	4.22e-18
CCT3	ENSG00000163468.14	251.174	95.345	1.388	1.48e-32
MOCS3	ENSG00000124217.4	5.515	1.49	1.388	4.5e-81
AZIN1	ENSG00000155096.13	70.817	26.46	1.387	9.19e-31
GSG2	ENSG00000177602.5	1.955	0.13	1.387	1.5e-44
RTKN2	ENSG00000182010.10	1.89	0.105	1.387	5.29e-49
RPL6P27	ENSG00000235552.4	31.275	11.34	1.387	1.56e-34
RP11-805J14.5	ENSG00000254721.1	8.664	2.695	1.387	1.85e-23
POLD2	ENSG00000106628.10	116.892	44.116	1.386	3.66e-41
SUSD1	ENSG00000106868.16	9.34	2.955	1.386	1.08e-34
TMEM123	ENSG00000152558.14	158.155	59.877	1.386	4.39e-24
RP11-78A19.3	ENSG00000267165.1	19.91	7	1.386	8.35e-17
EIF4EBP1	ENSG00000187840.4	73.01	27.38	1.383	6.22e-32
C12orf49	ENSG00000111412.5	18.665	6.545	1.382	1.05e-34
OPN3	ENSG00000054277.12	12.005	3.99	1.382	6.85e-10
MGME1	ENSG00000125871.13	21.215	7.525	1.382	2.74e-40
RP11-44F14.10	ENSG00000280027.1	1.71	0.04	1.382	9.37e-44
SYT13	ENSG00000019505.7	4.595	1.15	1.38	1.44e-10
RNF114	ENSG00000124226.10	104.477	39.535	1.38	2.24e-40
PHB	ENSG00000167085.11	259.69	99.167	1.38	1e-28
DOLPP1	ENSG00000167130.17	15.78	5.45	1.379	9.06e-08
SIPA1L3	ENSG00000105738.10	13.069	4.41	1.379	1.02e-13
SDSL	ENSG00000139410.14	12.28	4.105	1.379	2.48e-15
ZNF185	ENSG00000147394.18	6.569	1.91	1.379	9.2e-50
LINC00920	ENSG00000246898.1	2.3	0.27	1.378	3.29e-59
PIK3AP1	ENSG00000155629.14	5.025	1.32	1.377	1.09e-26
WDR72	ENSG00000166415.14	1.778	0.07	1.377	5.29e-48
EXOSC3	ENSG00000107371.12	34.175	12.555	1.376	6.09e-47
ACTR3	ENSG00000115091.11	151.638	57.839	1.375	5.11e-26
C9orf41	ENSG00000156017.12	9.425	3.02	1.375	5.79e-16
TAP1	ENSG00000168394.10	78.102	29.5	1.375	2.2e-28
TM4SF1	ENSG00000169908.10	88.101	33.36	1.375	4.45e-14
CDK5	ENSG00000164885.12	18.993	6.715	1.374	1.08e-57
DNAH14	ENSG00000185842.14	7.099	2.125	1.374	1.29e-53
TSSC1	ENSG00000032389.12	23.355	8.395	1.374	6.04e-51
HMGCS1	ENSG00000112972.14	41.586	15.43	1.374	6.17e-11
ABCC6P1	ENSG00000256340.8	3.26	0.645	1.373	7.86e-07
CASC19	ENSG00000254166.1	1.59	0	1.373	1.68e-66
OTUB2	ENSG00000089723.9	2.29	0.27	1.373	3.15e-67
TRIB1	ENSG00000173334.3	31.16	11.415	1.373	4.94e-16
FIGNL1	ENSG00000132436.11	8.19	2.55	1.372	9.41e-48
RP11-435O5.2	ENSG00000237857.2	2.055	0.18	1.372	2.32e-85
NUFIP1	ENSG00000083635.7	7.355	2.23	1.371	8.82e-60
VOPP1	ENSG00000154978.12	58.155	21.875	1.371	3.86e-39
C5orf30	ENSG00000181751.9	11.5	3.835	1.37	3.2e-06
RPL37	ENSG00000145592.13	2932.57	1134.15	1.37	7.81e-21
ATIC	ENSG00000138363.14	143.747	55.05	1.369	8.74e-44
RP11-49K24.6	ENSG00000267228.6	3.507	0.745	1.369	5.16e-14
BZW1P2	ENSG00000198406.7	11.7	3.92	1.368	2.03e-26
CLN6	ENSG00000128973.11	35.62	13.185	1.368	7.7e-42
SALL4	ENSG00000101115.12	1.915	0.13	1.367	6.87e-74
GPRC5C	ENSG00000170412.16	43.239	16.149	1.367	1.27e-08
TBCAP1	ENSG00000226781.1	2.095	0.2	1.367	7.3e-66
RP11-796E10.1	ENSG00000270460.1	1.58	0	1.367	2.79e-64
YWHAB	ENSG00000166913.12	230.855	88.945	1.366	1.7e-34
SMYD2	ENSG00000143499.13	31.14	11.48	1.365	6.15e-56
CMTM6	ENSG00000091317.7	44.074	16.515	1.364	5.07e-41
TJP2	ENSG00000119139.16	46.856	17.59	1.364	1.45e-25
MTDH	ENSG00000147649.9	54.689	20.634	1.364	3.21e-33
PNO1	ENSG00000115946.7	20.98	7.545	1.363	6.05e-35
LAGE3	ENSG00000196976.6	41.808	15.64	1.363	2.59e-53
STX3	ENSG00000166900.14	40.614	15.19	1.362	1.48e-17
RFC2	ENSG00000049541.10	29.499	10.87	1.361	3.43e-40
SLC35C1	ENSG00000181830.8	24.715	9.01	1.361	1.75e-20
ANXA2	ENSG00000182718.16	835.675	324.91	1.36	1.59e-20
LINC01232	ENSG00000280734.2	3.48	0.745	1.36	1.75e-71
LINC00659	ENSG00000228705.1	1.565	0	1.359	2.94e-51
ADK	ENSG00000156110.13	28.829	10.64	1.358	2.24e-45
DPM1	ENSG00000000419.12	78.256	29.92	1.358	1.35e-41
TRMT10C	ENSG00000174173.6	25.815	9.46	1.358	1.57e-45
NUS1P1	ENSG00000235636.1	3.025	0.57	1.358	1.71e-54
CHAF1A	ENSG00000167670.15	12.615	4.315	1.357	2.54e-43
GMNN	ENSG00000112312.9	27.885	10.28	1.357	1.41e-11
RAB20	ENSG00000139832.4	34.589	12.915	1.355	2.57e-32
RP11-138I1.4	ENSG00000265401.1	130.309	50.345	1.355	2.78e-26
RANBP1	ENSG00000099901.16	156.546	60.685	1.353	2.31e-39
GLO1	ENSG00000124767.6	92.11	35.46	1.353	3.04e-35
RP4-738P15.6	ENSG00000279322.1	7.452	2.31	1.353	0.00496
MSI2	ENSG00000153944.10	27.245	10.065	1.352	6.13e-54
MCTS1	ENSG00000232119.7	62.98	24.06	1.352	5.71e-49
CTSH	ENSG00000103811.15	153.606	59.595	1.351	5.39e-24
MANF	ENSG00000145050.15	135.48	52.501	1.351	3.39e-22
MRPL13	ENSG00000172172.7	65.269	24.97	1.351	3.11e-37
TSN	ENSG00000211460.11	48.08	18.24	1.351	5.65e-47
HSPA8	ENSG00000109971.13	942.892	369.171	1.35	2.64e-18
H3F3AP4	ENSG00000235655.3	333.79	130.3	1.35	8.25e-17
CLPB	ENSG00000162129.12	10.925	3.68	1.349	3.9e-50
TRAM1	ENSG00000067167.7	101.451	39.216	1.349	1.26e-32
PROCR	ENSG00000101000.4	32.71	12.235	1.349	1.93e-12
ROMO1	ENSG00000125995.15	294.331	114.948	1.349	7.25e-33
PA2G4	ENSG00000170515.13	156.427	60.78	1.349	4.98e-32
APLNR	ENSG00000134817.10	7.538	2.355	1.348	3.34e-16
CTB-55O6.8	ENSG00000141854.7	16.105	5.72	1.348	1.16e-09
PSME2	ENSG00000100911.13	256.959	100.301	1.348	1.69e-23
PDCD2L	ENSG00000126249.7	15.1	5.325	1.348	1.88e-57
INPP5D	ENSG00000168918.13	18.335	6.595	1.348	2.93e-09
COA7	ENSG00000162377.5	12.735	4.415	1.343	3.23e-52
ZDHHC13	ENSG00000177054.13	15.205	5.39	1.343	2.08e-16
ABCE1	ENSG00000164163.10	34.648	13.065	1.342	2.64e-43
TM9SF4	ENSG00000101337.15	66.008	25.435	1.342	5.04e-48
EXOSC4	ENSG00000178896.6	44.204	16.835	1.342	2.38e-46
HNRNPA1P48	ENSG00000224578.4	29.24	10.925	1.342	2.52e-49
AP000275.65	ENSG00000265590.9	4.535	1.185	1.341	1.02e-13
EGFL6	ENSG00000198759.11	1.66	0.05	1.341	1.78e-60
LINC00239	ENSG00000258512.1	1.99	0.18	1.341	6.88e-49
LSM5	ENSG00000106355.9	94.333	36.664	1.34	6.27e-41
IL18	ENSG00000150782.11	22.963	8.465	1.34	0.00161
ATP11A	ENSG00000068650.18	15.1	5.365	1.339	7.71e-35
BCL11B	ENSG00000127152.17	2.01	0.19	1.339	8.09e-40
TDP1	ENSG00000042088.13	10.015	3.355	1.339	4.65e-59
ANXA9	ENSG00000143412.9	4.13	1.03	1.338	1.47e-63
CDKN2A	ENSG00000147889.16	4.625	1.225	1.338	8.48e-29
EFNB1	ENSG00000090776.5	42.084	16.05	1.337	1.73e-24
WBSCR22	ENSG00000071462.11	117.861	46.05	1.337	2.69e-45
FUCA1	ENSG00000179163.11	44.521	17.019	1.337	0.000112
ARMC10	ENSG00000170632.13	48.475	18.604	1.336	6.03e-47
EIF3M	ENSG00000149100.12	333.408	131.452	1.336	4.72e-26
TRAC	ENSG00000277734.4	16.425	5.9	1.336	3.16e-09
CBX4	ENSG00000141582.14	17.745	6.435	1.334	6.07e-47
NUDT21	ENSG00000167005.13	49.987	19.231	1.334	3.48e-36
ILF2	ENSG00000143621.16	157.684	62.01	1.333	4.5e-35
SH3BGRL2	ENSG00000198478.7	29.248	11.005	1.333	2.56e-13
ZBTB12	ENSG00000204366.3	6.53	1.99	1.332	1.43e-44
RP11-384L8.1	ENSG00000261572.1	2.475	0.38	1.332	1.9e-42
COMTD1	ENSG00000165644.10	29.935	11.3	1.331	3.17e-06
LSM4	ENSG00000130520.10	167.787	66.082	1.331	2.13e-31
PRMT3	ENSG00000185238.12	14.245	5.06	1.331	1.27e-49
PRPF19	ENSG00000110107.8	109.231	42.854	1.33	1.65e-38
SPP1	ENSG00000118785.13	47.125	18.145	1.33	4.68e-06
KRT8P11	ENSG00000255815.3	1.79	0.11	1.33	5.1e-33
BOP1	ENSG00000261236.5	55.62	21.535	1.329	2.36e-45
NT5C3A	ENSG00000122643.18	43.934	16.89	1.329	4.86e-24
STAU1	ENSG00000124214.19	99.718	39.084	1.329	3.87e-32
WNT11	ENSG00000085741.12	8.338	2.72	1.328	6.9e-13
TRMT6	ENSG00000089195.14	16.025	5.785	1.327	3.98e-38
PSMF1	ENSG00000125818.17	139.154	54.875	1.327	7.83e-26
H3F3A	ENSG00000163041.9	862.511	343.091	1.327	6.92e-23
DERL1	ENSG00000136986.9	55.913	21.705	1.326	1.08e-39
FGGY	ENSG00000172456.16	16.714	6.065	1.326	4.61e-41
RP13-401N8.1	ENSG00000226465.1	4.988	1.39	1.325	5.82e-23
CREB3L1	ENSG00000157613.10	29.366	11.13	1.324	5.91e-05
EXPH5	ENSG00000110723.11	1.929	0.17	1.324	4.44e-07
RP11-490G8.1	ENSG00000241556.1	1.925	0.17	1.322	3.39e-35
HSP90AB1	ENSG00000096384.19	830.162	331.679	1.321	1.9e-21
TIMP1	ENSG00000102265.11	387.539	154.519	1.321	9.07e-17
RNVU1-7	ENSG00000206585.1	1.499	0	1.321	0.00144
SH2D2A	ENSG00000027869.11	7.45	2.385	1.32	1.16e-33
CELSR3	ENSG00000008300.14	4.215	1.09	1.319	1.15e-47
LSM7	ENSG00000130332.14	179.531	71.367	1.319	6.71e-35
RUVBL2	ENSG00000183207.12	92.542	36.501	1.319	2.4e-41
EIF3CL	ENSG00000205609.12	77.329	30.411	1.318	9.56e-38
GNL3	ENSG00000163938.16	91.318	36.041	1.318	5.35e-31
RP11-673C5.1	ENSG00000259781.1	217.179	86.554	1.317	3.55e-20
AC073283.4	ENSG00000234690.6	3.595	0.845	1.316	5.84e-16
ADRM1	ENSG00000130706.12	166.3	66.21	1.316	1.4e-30
GGT1	ENSG00000100031.18	20.445	7.615	1.316	4.83e-07
TRBC2	ENSG00000211772.8	15.97	5.815	1.316	1.29e-08
CST2	ENSG00000170369.3	1.488	0	1.315	9.17e-42
H2AFY	ENSG00000113648.16	217.775	86.921	1.315	2.85e-34
FBXO34	ENSG00000178974.9	22.75	8.545	1.315	1.95e-17
FAM96A	ENSG00000166797.10	65.088	25.575	1.314	1.02e-16
SPATA2	ENSG00000158480.10	15.01	5.445	1.313	1.45e-39
TMED9	ENSG00000184840.11	192.357	76.826	1.313	1.02e-29
RAC1P2	ENSG00000249936.3	11.14	3.89	1.312	5.12e-30
AFMID	ENSG00000183077.15	39.745	15.425	1.311	3.03e-32
CCDC86	ENSG00000110104.11	29.745	11.395	1.311	1.06e-35
MMP10	ENSG00000166670.9	1.605	0.05	1.311	2.45e-31
ICOSLG	ENSG00000277117.4	3.514	0.82	1.311	7.26e-34
TECR	ENSG00000099797.11	197.833	79.175	1.31	4.45e-32
IL23A	ENSG00000110944.8	2.21	0.295	1.31	1.55e-57
RP11-126L15.4	ENSG00000236305.1	1.48	0	1.31	3.09e-54
AC018738.2	ENSG00000237039.1	2.085	0.245	1.309	5.66e-19
EMB	ENSG00000170571.11	7.71	2.515	1.309	1.45e-18
ZNF28	ENSG00000198538.10	10.792	3.76	1.309	2.06e-47
CPD	ENSG00000108582.11	18.03	6.685	1.308	1.16e-31
ICAM3	ENSG00000076662.9	19.139	7.135	1.308	2.76e-11
MGST2	ENSG00000085871.8	111.569	44.455	1.308	9.16e-22
MINOS1-NBL1	ENSG00000270136.5	6.825	2.16	1.308	4.04e-21
PCSK6	ENSG00000140479.16	11.22	3.94	1.307	3.65e-10
XXbac-BPG116M5.17	ENSG00000244255.5	1.855	0.155	1.306	6.65e-42
SSBP1	ENSG00000106028.10	205.45	82.669	1.303	4.36e-32
PRELID1	ENSG00000169230.9	228.752	92.113	1.303	5.1e-25
CD2	ENSG00000116824.4	4.845	1.37	1.302	2.3e-10
NTHL1	ENSG00000065057.7	42.699	16.72	1.302	1.32e-35
FOLR1	ENSG00000110195.11	1.884	0.17	1.302	2.66e-38
USP6NL	ENSG00000148429.14	11.56	4.095	1.302	1.49e-57
NAT1	ENSG00000171428.13	5.619	1.685	1.302	9.6e-05
MAGIX	ENSG00000269313.5	5.055	1.455	1.302	9.52e-07
AC123023.1	ENSG00000236452.1	1.465	0	1.301	1.24e-69
CXCL2	ENSG00000081041.8	17.946	6.69	1.301	7.54e-12
HMGB1P5	ENSG00000132967.9	106.883	42.805	1.3	3.62e-22
2015-09-01	ENSG00000183291.15	205.009	82.647	1.3	2.71e-26
ACTL10	ENSG00000182584.4	3.27	0.735	1.299	4.31e-56
PSMA2	ENSG00000106588.10	186.618	75.261	1.299	4.91e-34
SF3B3	ENSG00000189091.12	181.956	73.363	1.299	1.05e-35
ARHGEF5	ENSG00000050327.14	20.554	7.765	1.298	1.03e-17
LINC00467	ENSG00000153363.12	5.195	1.52	1.298	7.6e-43
NUDT19	ENSG00000213965.3	12.18	4.36	1.298	2.29e-55
DUSP4	ENSG00000120875.8	3.345	0.77	1.296	3.7e-31
EIF3C	ENSG00000184110.14	458.157	185.985	1.296	3.45e-24
FUCA2	ENSG00000001036.13	50.474	19.96	1.296	3.81e-32
LRRC61	ENSG00000127399.14	16.835	6.265	1.296	9.22e-47
KLK8	ENSG00000129455.15	1.455	0	1.296	8.9e-30
CENPE	ENSG00000138778.11	2.545	0.445	1.295	5.77e-56
EDEM2	ENSG00000088298.12	29.464	11.415	1.295	1.14e-43
KLF16	ENSG00000129911.8	16.528	6.145	1.295	1.25e-38
RBL1	ENSG00000080839.11	4.565	1.27	1.294	8.31e-72
TONSL	ENSG00000160949.16	7.605	2.51	1.294	4.58e-30
FOXP4	ENSG00000137166.14	47.076	18.615	1.293	6.9e-39
TFB2M	ENSG00000162851.7	18.705	7.04	1.293	1.19e-52
C1orf233	ENSG00000228594.3	4.19	1.12	1.292	1.51e-45
SDS	ENSG00000135094.10	3.2	0.715	1.292	7.47e-12
SNHG17	ENSG00000196756.11	64.382	25.7	1.292	2.31e-30
PLOD3	ENSG00000106397.11	107.485	43.34	1.291	1.06e-33
ZNF92	ENSG00000146757.13	5.755	1.76	1.291	6.06e-57
TMEM68	ENSG00000167904.14	16.89	6.31	1.291	2.79e-49
TRAIP	ENSG00000183763.8	6.343	2	1.291	3.36e-40
CARHSP1	ENSG00000153048.10	86.019	34.58	1.29	8.9e-36
EVX1	ENSG00000106038.12	1.543	0.04	1.29	8.71e-36
KCTD5	ENSG00000167977.8	30.795	12	1.29	1.01e-20
MYCBP	ENSG00000214114.8	31.53	12.3	1.29	1.04e-34
TMEM87B	ENSG00000153214.9	21.07	8.03	1.289	3.61e-25
ALG14	ENSG00000172339.9	6.23	1.96	1.288	1.98e-20
BLNK	ENSG00000095585.16	7.814	2.61	1.288	0.000127
EVPL	ENSG00000167880.7	18.945	7.165	1.288	4.93e-21
TGDS	ENSG00000088451.10	15.48	5.755	1.287	6.17e-54
RP11-841O20.2	ENSG00000258757.1	4.635	1.31	1.286	8.02e-10
SUB1	ENSG00000113387.11	257.342	105.112	1.284	5.42e-30
ADAM12	ENSG00000148848.14	1.895	0.19	1.283	9.78e-39
CSNK2A1	ENSG00000101266.16	55.879	22.37	1.283	2.67e-33
NAMPT	ENSG00000105835.11	71.061	28.615	1.283	4.79e-06
GAR1	ENSG00000109534.16	34.44	13.56	1.283	2.54e-48
RXFP4	ENSG00000173080.5	1.775	0.14	1.283	1.31e-06
RP4-592A1.2	ENSG00000185839.3	2.675	0.51	1.283	3.29e-59
C5orf38	ENSG00000186493.11	1.65	0.09	1.282	8.97e-34
RP11-22C11.2	ENSG00000261437.1	1.59	0.065	1.282	7.9e-17
UCHL5	ENSG00000116750.13	28.209	11.02	1.281	8.13e-39
RP11-390F4.3	ENSG00000225489.6	1.795	0.15	1.281	3.32e-16
CENPL	ENSG00000120334.15	5.169	1.54	1.28	9e-57
RP11-58O9.2	ENSG00000279806.1	1.525	0.04	1.28	5.55e-52
C1orf112	ENSG00000000460.16	7.03	2.31	1.279	2.53e-53
RPL36	ENSG00000130255.12	1750.92	721.096	1.279	2.17e-21
RP11-424C20.2	ENSG00000256663.1	1.62	0.08	1.279	1.5e-78
CCDC170	ENSG00000120262.9	1.874	0.185	1.278	1.01e-52
CCT6A	ENSG00000146731.10	198.135	81.139	1.278	7.77e-31
EIF4BP7	ENSG00000225031.1	3.51	0.86	1.278	4.2e-57
SH3TC2	ENSG00000169247.11	2.685	0.52	1.278	1.21e-46
MRPL14	ENSG00000180992.6	74.171	30.005	1.278	6.19e-40
[truncated: 3,770 more rows]

## Sheet: 148-3p
miR-148-3p targets
DNMT1										22 common elements in "miR-148-3p targ" and "DOWN Genes COAD":			20 common targets between COAD down, READ down and miR-148a-3p targets			2 common targets exclusive to COAD down and miR-148a-3p		4 common targets exclusive to READ down and miR-148 targets
HLA-G										BCL2			BCL2			WNT2B		GNB5
TGIF2										ADARB1			RBM38			DNAJB4		MTMR9
DNMT3B										GAS1			UNKL					IL15
Camk2a										RAB12			PBXIP1					EOGT
NR1I2										PBXIP1			TNRC6A
RPS6KA5										DNAJB4			RAB12
Kdm6b										RAB34			S1PR1
CCKBR										PRNP			IGFBP5
Rock1										RASSF8			STARD13
IRS1										TNRC6A			PRNP
ACVR1										ITGA5			COLEC12
BCL2										UNKL			TXNIP
TMED7										TXNIP			RASSF8
Dnmt1										RBM38			ADARB1
GPATCH8										S1PR1			RAB34
TMEM14A										STARD13			GAS1
ANP32A										BMP3			BMP3
RAB1B										NPTX1			ITGA5
HSP90B1										IGFBP5			NPTX1
POFUT1										WNT2B			PDK4
CYCS										COLEC12
ADARB1										PDK4
CBX3
UQCRQ
SPRY2
PAN3
KANSL1
GAS1
PTPN4
ZNF92
RAB10
PAPD4
HCCS
WAPAL
MPP5
ZNF490
RAB12
GNB5
SNAPIN
PSMD9
TRIM59
DYNLL2
SECISBP2L
LYSMD1
PBXIP1
MTMR9
DNAJB4
DSTYK
LBR
KIAA1549
DYRK1A
CDK19
RAB34
ARRDC3
PRNP
HOXC8
TMEM9B
RASSF8
BTBD3
TNRC6A
SESTD1
CDC25B
MRPL45
DENR
APPBP2
SLC2A3
PTPN23
VPS41
MSL3
AMELX
OR2C3
SLC25A3
APC
GOLIM4
MYCBP2
RPS17
HSPA4
WDTC1
HMGB1
MAP3K4
USP38
NONO
CCNI
AURKB
MMP7
WNT10B
MYC
CDKN1B
SERPINE1
ITGB8
VAV2
ITGA5
ROCK1
RUNX3
SMAD2
UNKL
MET
CEP55
MLEC
BCL2L11
VPS37A
TXNIP
KIF2C
ARID3A
SIK1
ARL8B
HLA-A
CCT6A
GPRC5A
GLRX5
PDIA3
STX16
TNRC6B
CEBPG
SH3PXD2A
RBM38
MAFB
ERRFI1
S1PR1
USP4
CNOT4
ZDHHC6
TTLL1
POC1A
MRPS27
B4GALT7
ZIC5
WASL
STX6
SLC38A2
RPS6KA4
RCC2
RAB14
PPP6R1
MAP3K9
EOGT
DDX6
CCNA2
ZFYVE26
KLF6
DICER1
HLA-C
ETV7
PATL1
PDIK1L
SLC12A7
STARD13
AGO2
YWHAB
UBE2D3
LNPEP
RFT1
VPS37B
KPNA4
RBM23
AKAP17A
MYO3A
FZD5
HSP90AA1
NDRG1
BMP3
BAZ2B
ASB6
AGO3
RNF219
NPTX1
SESN3
OTUD4
IGFBP5
DCUN1D3
FAM104A
Tmem127
Ubap2l
Snx27
Itgb3
Grik3
Tmem178b
Adam19
Rad51c
Mbp
Cpm
Robo1
Ccna2
Arrdc3
Stxbp2
Ets1
Ms4a15
Hpca
Trim43b
Tbc1d24
N6amt1
Ociad2
Gpr157
Mrpl51
H2-T23
Clca2
Scml4
Zfp607
Naip5
WNT2B
FOXP1
COLEC12
AP5B1
PHACTR2
PPAPDC1A
ABLIM1
SORD
PLA2G12A
IL23R
CHRFAM7A
SOS2
S1PR2
KIAA0907
VGLL2
JARID2
DTX4
FAM212B
YPEL1
OVOL1
Fcgr2b
Epas1
WNT1
STAT3
Synj1
HNRNPK
Cxcr3
CXCR4
PDK4
ITGA9
PTEN
IL15
AKT1
PCGEM1
UBAP2
FOXK2

## Sheet: 1247-3p
1247-3p Targets																19 common elements in "miR-1247-3p Targ" and "DOWN Genes COAD":			19 common elements in miR-1247-3p targets, down COAD and down READ			1 commom element exclusive to READ and 1247 targets
PTGES2																NT5DC3			ZDBF2			SEMA3E
BLOC1S3																LIX1L			GK5
BIRC5																C3			SCARF1
ZNF264																SSBP2			STX2
ZNF573																MDM4			MDM4
UQCR11																BRSK1			PRICKLE1
ZNF556																CRISPLD2			TPCN2
ZNF611																KIAA1614			VSTM4
ZNF585B																TPCN2			PLEKHG2
TG																VSTM4			PPAP2B
TFDP2																GK5			C3
FAM162A																PHLDA3			LIX1L
PSD4																PRICKLE1			CRISPLD2
PARP11																STX2			PHLDA3
RDH13																ZDBF2			KIAA1614
GABRR2																SCARF1			BRSK1
NT5DC3																PLEKHG2			SSBP2
ACOT9																PPAP2B			BCL6
NMNAT1																BCL6			NT5DC3
TAF8
HECTD3
LIX1L
LHPP
HRNR
TIFA
XPNPEP3
DUSP19
ZNF587
LYRM4
SNX22
MARVELD2
GSG2
SGPP2
ZNF843
NARF
HSPA6
MPLKIP
BTD
SNRPD1
SVOP
DTX3L
TNFRSF13C
SLC26A2
NOM1
TM4SF5
IFNAR1
STK17B
CTSL2
C3
DHODH
CYP51A1
ZNRF3
ZNF70
ZNF639
ZNF451
YY1
SSBP2
SRGAP1
SERTAD2
SERBP1
RBBP8
PURB
PARD6B
NME2
NME1-NME2
NCKAP1
MTMR10
MRPS14
MDM4
LIPC
KCTD20
FNDC3B
DNAL1
CLCN5
CCSER2
CCDC117
CARD10
BPTF
B3GALNT2
AVL9
ATG12
ASB6
ALG9
HOXD3
ECSIT
BRSK1
NKD2
HPCAL1
GNB2
ANK1
LRFN1
MINK1
LLGL2
FSCN1
RPS6KA2
ATXN3
ZNF799
SMC5
TRIM59
SPPL2A
PTPLB
KCNE3
SNRPD3
SLC35F5
PMPCA
MCF2L2
ACOX1
EMILIN2
TRAF6
ATP6V1B1
Fut1
Srsf1
LIMS1
CRISPLD2
POU3F1
SELPLG
AQR
AKR1D1
SPI1
MRPL36
ZFP82
CDNF
NDUFV3
SF3B1
TCEANC2
SLC30A5
PSMB2
LDLR
SLC43A2
CRCP
KIAA1614
RFFL
RAD51L3-RFFL
FANCA
TXNL1
ZNF566
ERAP2
C11orf70
NQO2
RBM43
SEMA3E
TPCN2
IL10RB
CDC14B
DSG3
TAS2R5
CCDC77
RNF115
KCNJ6
FAM212B
CNNM4
FFAR2
NWD1
PDLIM5
ZNF419
ZC3H8
HM13
ABHD17B
TRIM72
MESDC2
VSTM4
RNF157
GK5
CKAP4
HSPE1-MOB4
MOB4
SPIRE2
INO80
ADRBK2
FAM73A
ZNF554
DSN1
GXYLT2
ZMYM1
RAB3B
PHLDA3
CYP20A1
PDE12
SLC7A11
C19orf52
FKTN
DCP1A
GATC
HMGB1
MCM8
PDE4C
RNF222
ZNF91
SLC7A14
LRP10
WDR92
ZNF106
UGGT1
TMEM106B
GPR75
ZFP30
PRICKLE1
STX2
CEP104
ZDBF2
TFCP2
ATP5S
B4GALT7
QPCTL
SCARF1
LAX1
PRPF4
MED16
SLC25A32
PLEKHG2
HJURP
NIF3L1
SLC24A4
MPL
BPNT1
ADH5
FANCM
CRIPT
PPAP2B
ORAI2
LRRC58
HOOK3
FAM60A
ANKRD40
SMIM19
NEUROD2
PTK6
BCL6
C11orf98
ARPIN
LINC01551
CTSV
HACD2
MIEF2

## Sheet: miR-326
miR-326 targets																24 common elements in "miR-326 Targets" and "UP Genes COAD":		24 common elements in "COAD up", "READ up" and "hsa-miR-326":		8 common elements exclusive to "READ up" and "hsa-miR-326":
																PKM		ETV4		ZNRF2
SMO																PLA2G4F		TFF1		NKRF
NOTCH1																FASN		IHH		ARL5B
NOTCH2																KPNA2		EPHB3		DCAF7
MSH3																ACTG1		BMP7		ERBB2
PKM																NOB1		KPNA2		TOMM5
CD9																POFUT1		RBM47		ARRDC1
DYNLT1																IHH		CCND1		SPTLC1
CCDC12																CNNM4		MTHFD2
PLA2G4F																CCND1		NOB1
INPPL1																ABCC6		FASN
XRCC6																SF3B3		WBSCR27
RPP14																BCL11B		PLA2G4F
GRK6																RBM47		PKM
FASN																WBSCR27		CNNM4
PPP2R4																EPHB3		ACTG1
MAZ																GRWD1		POFUT1
CSDE1																MTHFD2		ULBP3
KPNA2																MOCS3		SF3B3
ASXL2																BMP7		HNRNPA1
AGO1																ULBP3		GRWD1
HSPA1B																HNRNPA1		BCL11B
ZNF689																ETV4		MOCS3
PDHA1																TFF1		ABCC6
ERBB2
VPS13C
ERLIN2
THRAP3
PBX2
NKRF
ABCF2
MAT2A
DCAF7
VKORC1
PSD3
KIAA1671
ARRDC1
ACTB
ACTG1
ATXN2L
ZNF746
PAQR8
PIGA
UCK1
HNRNPUL2
JMJD1C
CIZ1
SRRM1
NOB1
CD274
ZNRF2
POFUT1
IHH
UBE4A
TBL1XR1
CNNM4
CCND1
ABCC6
SLC47A1
DHX40
SF3B3
BCL11B
USH1G
KRAS
TOMM5
FAM127B
ZNF772
ZNF394
ARL5B
SORCS2
FAM26E
PATZ1
RBM47
PEX5L
AR
AKT1
PHF8
SPTLC1
Tmem127
FAM216B
TRPC4AP
KLK2
GOSR2
WBSCR27
SSBP2
EPHB3
SYNRG
C1R
GRWD1
C8orf17
MTHFD2
A4GALT
MOCS3
SLC27A4
FBXL16
FAM167B
BMP7
MAGEB4
MED18
PDE3A
GDE1
ACAP2
KIAA0754
ULBP3
BVES
HOOK3
NAA30
HNRNPA1L2
HNRNPA1
EPG5
F9
ZNF154
NUP98
GYS1
LSM10
FAM193A
C1orf95
RPTN
PDE1B
HOTAIR
FGF1
FSCN1
PRDM16
ZEB1
HNRNPA2B1
ITGA5
ETV4
HIPK3
TFF1
KCNQ4
CD8A
CKM
GMEB2
NFE2
SEMA4D
PPP2R3B
